# Supplementary material for: The Impact of Cognitive Ability and Self-Control on Middle School Students’ Comprehensive Academic Performance—The Moderating Role of Learning Plan
Source: J Intell. 2025 Jul 24;13(8):92. doi: 10.3390/jintelligence13080092 (PMC12387801; doi:10.3390/jintelligence13080092)
Supplement: Supplementary file 1 [file jintelligence-13-00092-s001.zip]

Archive with 1 entries (1 files):
- jintelligence-3426386-supplementary.xlsx
