# Supplementary material for: The Impact of Cognitive Ability and Self-Control on Middle School Students’ Comprehensive Academic Performance—The Moderating Role of Learning Plan
Source: J Intell. 2025 Jul 24;13(8):92. doi: 10.3390/jintelligence13080092 (PMC12387801; doi:10.3390/jintelligence13080092)
Supplement: Supplementary file 1 [file jintelligence-13-00092-s001.zip › jintelligence-3426386-supplementary.xlsx]

## Sheet: DATA1
id	ma	ipa	ra	lra	tca	Persistence	plan	self-discipline	Tchinese	Tmathematics	Tenglish	Ttotal
1	105	96	114	103	114	138	85	121	70.52	59.65	61.28	191.45
2	110	90	103	109	123	122	131	116	58.96	41.91	55.53	156.4
3	132	124	110	108	101	101	76	137	56.58	57.01	49.24	162.83
4	128	114	99	102	124	122	114	105	61	64.55	50.34	175.89
5	132	115	97	111	118	113	102	132	68.82	49.83	61.55	180.2
6	93	126	114	104	86	113	110	111	57.26	58.89	65.38	181.53
7	99	113	103	106	100	109	123	121	49.78	61.53	54.44	165.75
8	117	120	101	102	104	105	106	116	38.55	60.4	53.35	152.3
9	119	122	112	103	122	93	97	95	69.5	61.16	64.29	194.95
10	113	121	118	112	120	113	131	121	69.16	60.02	61.28	190.46
11	135	122	106	110	100	105	76	116	69.5	55.12	55.81	180.43
12	119	120	103	108	105	122	114	116	67.12	59.65	59.09	185.86
13	149	125	111	99	126	105	102	116	61.34	64.55	57.45	183.34
14	75	100	91	102	76	93	119	121	66.44	60.78	56.63	183.85
15	102	115	82	105	94	105	106	79	64.4	57.76	54.44	176.6
16	108	106	109	108	105	138	131	132	52.84	52.48	52.25	157.57
17	132	130	103	107	120	93	110	100	46.38	40.02	58.82	145.22
18	119	118	101	99	113	89	93	116	66.44	51.34	55.81	173.59
19	110	93	95	97	94	109	119	121	63.04	58.14	66.75	187.93
20	117	122	105	110	110	130	110	132	53.86	56.25	66.48	176.59
21	132	112	111	107	104	109	110	111	48.42	54.36	55.53	158.31
22	95	102	98	101	99	126	110	111	68.82	57.01	61.55	187.38
23	122	112	107	108	95	101	123	121	57.6	53.99	56.63	168.22
24	149	109	116	118	102	126	106	121	62.02	56.25	63.19	181.46
25	117	104	109	103	98	142	131	137	55.22	59.27	61.55	176.04
26	119	107	107	103	110	101	106	127	52.5	61.16	54.44	168.1
27	121	112	112	116	120	109	114	121	52.84	59.27	57.45	169.56
28	122	105	96	98	111	101	72	105	54.88	61.91	59.91	176.7
29	90	117	107	113	117	122	110	121	62.36	60.78	61.83	184.97
30	95	89	103	115	91	126	131	132	60.66	53.61	58	172.27
31	95	105	105	51	40	93	97	100	61.34	62.29	59.64	183.27
32	119	116	89	110	102	105	97	105	58.96	51.34	61.28	171.58
33	113	107	107	113	98	113	119	121	61.68	63.42	61.01	186.11
34	122	109	86	90	77	105	119	116	54.88	51.34	61.28	167.5
35	110	92	98	103	95	101	114	127	58.28	58.51	62.37	179.16
36	137	113	105	107	105	138	89	90	62.7	49.83	48.97	161.5
37	153	114	115	112	114	122	110	90	38.55	47.57	52.8	138.92
38	151	109	109	96	124	134	89	105	51.82	52.85	56.08	160.75
39	124	115	113	108	121	142	131	127	61.34	50.59	45.14	157.07
40	117	94	95	107	77	97	85	105	53.18	54.74	56.35	164.27
41	115	115	108	110	114	97	85	100	46.38	55.12	52.8	154.3
42	113	127	101	107	84	89	81	79	53.86	60.78	50.06	164.7
43	113	111	103	103	95	105	102	111	51.82	57.38	58.82	168.02
44	137	107	112	103	122	109	97	111	42.97	51.34	60.19	154.5
45	88	114	88	113	77	130	85	111	49.44	59.27	53.35	162.06
46	128	120	97	103	100	105	102	100	42.97	52.48	49.24	144.69
47	122	120	93	97	82	109	123	111	61	55.12	58.82	174.94
48	115	103	100	111	69	97	110	105	63.72	45.31	55.53	164.56
49	68	91	112	108	94	122	119	121	61.68	56.63	56.63	174.94
50	122	117	98	106	115	85	76	105	65.08	44.93	57.72	167.73
51	99	114	100	110	78	93	81	84	58.96	51.72	65.11	175.79
52	105	108	94	97	63	97	119	111	57.6	53.99	60.73	172.32
53	102	101	106	102	77	130	131	137	61	59.65	59.91	180.56
54	113	122	98	104	110	60	51	95	64.4	60.02	59.64	184.06
55	110	106	107	106	102	113	119	127	60.32	58.51	59.91	178.74
56	113	125	116	114	128	101	110	116	62.02	54.74	62.92	179.68
57	135	127	107	101	121	109	97	127	58.96	54.74	60.73	174.43
58	103	106	108	107	113	105	93	105	56.58	56.63	54.44	167.65
59	115	117	110	108	105	93	93	95	46.38	48.7	60.46	155.54
60	119	112	105	108	77	117	93	111	61.34	46.44	53.07	160.85
61	132	108	98	111	103	89	85	105	50.12	50.59	57.18	157.89
62	128	99	105	111	88	122	89	116	60.32	59.27	62.92	182.51
63	135	90	108	104	106	109	106	105	54.69	37.43	47.26	139.38
64	113	69	100	102	51	85	97	100	63.42	62.32	61.18	186.92
65	93	87	107	111	100	81	47	100	54.69	48.75	42.9	146.34
66	102	94	105	105	98	89	102	105	31.41	59.78	40	131.19
67	103	91	111	114	110	69	72	79	46.93	55.53	36.23	138.69
68	90	88	98	106	90	97	93	90	52.26	47.05	38.84	138.15
69	97	93	104	113	107	97	89	105	50.81	47.9	59.15	157.86
70	103	56	97	107	73	85	85	100	56.14	45.07	63.79	165
71	124	87	108	118	88	101	97	95	40.63	41.11	40	121.74
72	122	90	103	102	80	101	127	100	35.29	55.82	46.1	137.21
73	119	103	94	110	114	117	131	127	51.78	39.98	44.35	136.11
74	90	71	105	112	88	109	110	100	50.33	59.78	36.81	146.92
75	115	79	95	93	80	113	93	121	44.51	66	57.99	168.5
76	113	96	115	108	94	77	76	79	48.87	52.42	41.16	142.45
77	90	87	106	105	79	89	97	84	46.45	62.04	51.32	159.81
78	132	79	90	93	93	105	89	100	60.02	36.58	37.97	134.57
79	93	89	103	100	63	105	89	105	43.54	44.5	66.69	154.73
80	90	83	114	107	60	97	102	95	33.84	34.32	49.87	118.03
81	99	99	103	100	89	101	114	84	63.42	51.29	44.06	158.77
82	110	98	103	92	79	101	110	111	47.9	40.26	49	137.16
83	115	83	109	109	106	69	89	100	60.51	58.08	43.48	162.07
84	102	91	106	45	110	93	76	74	47.42	36.87	51.32	135.61
85	103	99	113	109	82	77	76	100	60.02	66.85	59.15	186.02
86	110	111	98	101	107	85	97	95	48.39	49.31	49.87	147.57
87	102	93	102	104	88	81	89	74	53.23	47.05	60.02	160.3
88	110	89	104	95	63	105	106	95	35.78	43.94	46.39	126.11
89	93	81	93	98	50	101	102	100	44.51	50.44	50.74	145.69
90	97	95	112	110	105	113	97	84	44.51	52.14	38.26	134.91
91	121	97	116	113	112	117	131	105	47.42	38.85	57.99	144.26
92	82	88	113	102	92	134	97	132	70.21	64.87	64.08	199.16
93	117	75	92	115	86	126	114	116	55.17	48.46	50.74	154.37
94	110	86	115	105	96	93	68	105	48.39	52.42	54.51	155.32
95	121	95	110	100	106	101	102	95	60.02	43.66	33.62	137.3
96	119	86	102	106	106	122	89	111	66.81	63.45	58.28	188.54
97	139	83	108	98	106	113	114	116	39.66	71.37	38.55	149.58
98	103	97	115	98	108	117	114	116	37.72	47.33	40.29	125.34
99	115	92	104	105	91	101	102	84	57.6	54.4	45.51	157.51
100	97	74	107	106	77	97	119	84	41.11	59.21	51.61	151.93
101	110	92	111	100	92	126	81	84	43.54	46.48	48.13	138.15
102	128	103	110	113	93	105	93	105	28.5	36.87	36.52	101.89
103	102	100	99	109	69	126	114	111	57.6	40.54	40	138.14
104	117	71	97	104	57	97	102	90	32.38	63.74	43.48	139.6
105	117	95	107	108	92	89	81	105	44.02	52.42	32.17	128.61
106	122	99	106	101	96	89	97	79	37.72	31.78	43.77	113.27
107	122	95	106	100	99	117	110	116	28.5	35.17	19.7	83.37
108	128	91	109	100	103	93	93	84	53.72	62.32	47.84	163.88
109	79	66	102	101	69	105	131	127	47.42	36.02	51.32	134.76
110	128	92	114	109	106	101	114	111	47.42	45.63	44.64	137.69
111	95	88	101	103	79	122	131	127	33.35	39.41	37.97	110.73
112	90	94	105	114	86	77	85	95	25.11	28.38	28.98	82.47
113	95	85	118	83	58	97	85	95	33.84	44.22	43.77	121.83
114	102	93	104	104	51	97	81	95	47.9	30.36	33.62	111.88
115	82	106	107	104	79	73	85	95	59.05	41.39	51.61	152.05
116	108	76	107	105	89	89	93	105	67.78	42.81	58.57	169.16
117	95	90	96	57	89	93	85	116	46.93	30.93	51.9	129.76
118	105	79	109	103	97	97	110	84	59.05	43.37	42.03	144.45
119	128	97	98	99	84	85	89	100	51.78	45.92	55.09	152.79
120	90	97	101	98	51	117	131	132	32.38	48.46	36.81	117.65
121	122	101	114	102	102	73	89	90	51.29	42.81	41.74	135.84
122	128	77	109	107	80	122	114	111	39.66	51.57	40.87	132.1
123	77	98	115	106	108	105	97	105	53.72	46.2	48.71	148.63
124	90	52	100	101	65	109	114	116	48.87	48.18	50.45	147.5
125	99	102	117	99	111	89	93	105	52.26	54.97	44.93	152.16
126	108	79	114	102	87	101	119	105	61.48	54.68	55.09	171.25
127	103	92	100	112	94	97	93	116	50.33	47.05	43.48	140.86
128	113	104	117	97	113	93	114	84	44.51	28.1	30.43	103.04
129	124	93	100	104	88	93	97	111	47.42	47.61	46.68	141.71
130	122	97	109	111	115	101	106	100	52.75	60.91	50.45	164.11
131	132	90	107	109	92	109	102	100	44.99	51.29	36.23	132.51
132	139	96	105	105	107	109	97	100	54.69	50.73	39.71	145.13
133	119	63	105	105	78	146	97	116	21.23	64.3	38.26	123.79
134	115	81	99	105	52	101	102	111	47.9	52.71	54.51	155.12
135	99	52	109	102	51	105	102	90	56.14	58.64	58.28	173.06
136	119	82	93	98	86	105	97	90	56.63	51.57	45.22	153.42
137	135	92	105	103	111	77	85	79	58.08	38	67.85	163.93
138	95	94	99	100	101	81	85	84	50.33	63.74	40.29	154.36
139	103	98	105	101	104	109	102	95	46.45	51.86	61.18	159.49
140	115	85	104	112	91	89	106	105	47.42	39.13	52.48	139.03
141	75	83	97	105	100	122	102	121	44.99	44.22	53.93	143.14
142	108	88	110	100	95	85	85	84	49.84	52.71	51.32	153.87
143	117	79	100	91	88	126	114	121	59.05	61.47	68.14	188.66
144	113	65	107	109	115	101	97	105	38.2	67.69	60.89	166.78
145	103	93	99	96	102	105	114	100	60.02	38.28	54.22	152.52
146	135	88	109	103	93	89	64	90	38.69	52.14	50.45	141.28
147	117	89	104	102	102	109	110	111	52.26	61.47	61.47	175.2
148	102	94	109	95	63	105	97	105	48.87	44.79	45.51	139.17
149	128	66	98	106	67	113	68	137	52.75	55.53	64.08	172.36
150	113	104	115	105	107	105	76	105	45.96	42.52	46.39	134.87
151	110	70	98	98	83	113	106	105	44.02	41.11	37.97	123.1
152	139	97	106	104	126	109	119	116	60.51	49.31	44.64	154.46
153	102	77	101	106	91	93	93	100	60.51	55.82	53.35	169.68
154	93	79	100	109	109	105	110	121	53.23	49.59	42.61	145.43
155	132	78	108	111	103	122	114	95	39.66	56.66	48.13	144.45
156	84	97	110	114	108	101	93	84	56.14	41.96	37.68	135.78
157	99	96	93	99	102	93	85	105	51.78	42.81	62.63	157.22
158	124	96	108	100	106	109	97	95	50.33	50.73	55.38	156.44
159	99	94	99	107	120	97	102	95	48.39	64.87	57.41	170.67
160	103	66	98	102	97	69	85	111	45.96	41.11	46.1	133.17
161	128	96	114	105	95	138	127	132	65.84	43.94	57.99	167.77
162	110	90	111	105	102	97	89	111	52.26	39.98	52.77	145.01
163	113	86	100	101	64	89	102	100	44.99	39.13	38.26	122.38
164	108	92	100	106	99	85	85	100	60.51	65.71	49.87	176.09
165	88	102	110	114	124	93	89	127	51.78	54.4	49.58	155.76
166	113	104	107	103	112	117	102	95	43.05	38.85	62.05	143.95
167	139	91	104	105	78	97	68	100	50.33	66.56	55.38	172.27
168	115	108	109	109	107	130	123	127	50.81	43.37	60.31	154.49
169	99	96	107	106	94	89	85	79	55.17	60.62	43.48	159.27
170	84	92	113	104	106	97	76	121	65.36	52.71	57.41	175.48
171	77	102	113	98	94	85	93	100	37.23	35.45	42.9	115.58
172	115	97	111	101	116	89	72	79	57.6	56.38	56.25	170.23
173	113	97	114	94	113	93	81	116	36.75	37.15	50.74	124.64
174	105	81	107	99	81	105	89	90	53.72	56.1	50.74	160.56
175	105	102	100	102	94	97	85	100	50.81	44.22	47.84	142.87
176	119	69	104	98	79	113	106	127	42.57	44.22	58.28	145.07
177	124	100	110	113	118	109	93	95	60.99	61.76	60.89	183.64
178	122	95	101	97	91	85	102	84	50.33	62.04	64.08	176.45
179	93	88	112	107	109	97	93	105	47.42	57.51	51.9	156.83
180	139	86	104	107	60	105	102	127	54.2	58.08	62.34	174.62
181	128	94	105	105	100	97	81	111	61.48	54.68	50.74	166.9
182	122	97	109	108	71	93	106	100	48.87	60.34	51.03	160.24
183	108	96	109	109	107	73	55	79	49.36	73.92	39.13	162.41
184	128	90	117	105	103	81	72	79	40.63	58.93	56.25	155.81
185	88	98	106	101	93	81	110	127	58.08	50.73	54.22	163.03
186	95	74	106	95	65	105	102	116	54.69	45.92	60.31	160.92
187	108	91	110	89	102	97	93	95	20.74	42.52	41.45	104.71
188	110	98	105	97	60	81	89	95	47.9	39.13	46.97	134
189	103	85	100	102	112	93	127	95	57.6	52.71	54.51	164.82
190	90	92	110	104	99	122	97	100	55.17	39.41	35.65	130.23
191	119	104	107	103	115	85	89	90	44.02	48.75	54.8	147.57
192	93	81	94	74	64	105	93	121	28.5	54.68	43.48	126.66
193	93	79	89	102	61	101	110	105	62.45	50.44	58.86	171.75
194	115	90	115	105	104	93	102	105	50.81	58.36	60.6	169.77
195	90	78	97	108	94	60	85	74	65.84	58.08	57.12	181.04
196	79	106	115	104	123	117	68	127	61.96	44.5	62.92	169.38
197	113	97	91	111	89	93	93	79	46.45	54.12	53.64	154.21
198	105	97	102	105	113	101	106	121	54.69	49.31	54.51	158.51
199	103	65	101	111	86	117	123	116	52.26	60.62	46.97	159.85
200	83	76	110	100	67	109	131	121	36.75	32.91	32.75	102.41
201	83	101	100	95	100	105	106	121	50.81	51.86	55.09	157.76
202	148	91	82	108	106	105	97	100	60.51	70.52	63.5	194.53
203	90	88	103	104	97	105	89	111	66.81	63.45	58.28	188.54
204	90	77	115	106	110	126	89	127	65.84	42.52	53.06	161.42
205	132	107	112	103	105	138	119	105	42.08	44.22	36.81	123.11
206	103	100	114	114	119	73	64	105	46.93	28.67	29.27	104.87
207	99	85	104	108	89	113	123	121	66.81	67.69	49	183.5
208	117	63	95	104	86	97	89	95	67.78	67.41	73.65	208.84
209	82	79	96	92	57	89	81	95	32.38	40.26	46.1	118.74
210	95	96	117	91	71	97	102	95	30.93	33.47	35.36	99.76
211	97	97	108	101	104	101	93	100	54.2	47.9	62.34	164.44
212	99	98	97	95	112	105	127	121	69.72	60.62	64.08	194.42
213	84	96	111	105	121	126	123	132	68.75	46.77	61.47	176.99
214	117	83	101	103	69	97	93	105	35.78	52.14	41.45	129.37
215	121	76	96	104	77	93	89	79	38.69	59.49	66.69	164.87
216	105	58	104	93	70	97	93	105	53.23	50.16	65.82	169.21
217	117	87	99	114	78	130	127	111	44.02	53.84	57.12	154.98
218	113	83	92	102	87	117	131	111	55.17	61.76	66.69	183.62
219	82	82	118	100	81	89	119	90	51.29	47.33	55.38	154
220	117	90	110	103	93	122	119	116	49.84	42.24	47.84	139.92
221	121	79	98	96	90	130	131	137	60.02	62.32	55.09	177.43
222	121	88	113	116	98	101	110	121	36.75	58.36	35.36	130.47
223	124	100	90	107	114	101	81	90	56.14	76.74	72.49	205.37
224	113	83	105	111	97	117	123	105	47.9	57.8	52.48	158.18
225	99	95	112	44	81	89	72	79	50.33	32.63	44.06	127.02
226	56	92	103	90	86	97	102	111	45.96	43.94	44.06	133.96
227	99	90	101	106	81	126	127	121	51.29	50.44	45.22	146.95
228	110	94	105	98	105	93	110	100	57.6	47.33	49.29	154.22
229	117	91	114	111	112	105	123	121	60.51	46.48	42.03	149.02
230	103	96	108	112	84	89	97	84	42.08	34.89	39.42	116.39
231	95	101	107	119	110	89	97	111	50.33	52.42	44.93	147.68
232	105	74	101	118	82	93	114	95	53.72	37.43	47.55	138.7
233	128	100	101	111	119	113	97	105	60.51	47.61	38.26	146.38
234	103	85	94	116	115	85	60	105	64.87	51.29	66.69	182.85
235	102	96	99	111	110	117	110	127	45.96	56.95	59.44	162.35
236	99	118	108	109	116	109	110	121	37.72	58.08	47.26	143.06
237	62	105	115	110	100	105	102	111	50.33	59.78	36.81	146.92
238	103	89	120	118	57	89	97	105	39.17	51.86	46.97	138
239	108	116	100	110	111	105	97	105	52.26	55.25	48.42	155.93
240	115	120	113	100	107	109	114	111	60.51	32.91	57.12	150.54
241	84	90	96	97	94	101	127	121	57.11	51.29	64.37	172.77
242	102	103	108	104	70	109	106	100	48.87	44.79	45.51	139.17
243	93	71	104	86	107	122	114	116	63.42	33.47	65.82	162.71
244	102	109	103	101	102	65	64	79	28.99	36.87	28.4	94.26
245	110	95	100	103	60	97	97	105	65.36	45.35	52.19	162.9
246	88	114	109	105	108	85	76	100	51.29	58.93	40.87	151.09
247	132	117	113	105	107	97	93	84	55.17	57.8	61.76	174.73
248	117	113	107	108	80	89	68	95	54.69	54.97	44.93	154.59
249	95	114	109	110	93	113	106	90	44.51	52.14	38.26	134.91
250	93	99	106	94	91	93	93	84	42.05	37.81	60.24	140.1
251	103	122	112	99	113	97	102	90	39.86	50.62	46.89	137.37
252	135	124	116	107	106	130	131	121	45.34	46.14	56.74	148.22
253	95	93	100	109	111	97	102	116	62.87	56.39	61.51	180.77
254	117	125	110	109	97	101	76	116	58.49	51.26	50.39	160.14
255	108	95	100	99	110	85	60	95	56.3	69.2	55.47	180.97
256	128	100	107	108	102	89	106	90	48.63	45.5	49.75	143.88
257	99	113	100	95	99	105	85	100	68.35	39.73	58.33	166.41
258	124	111	106	114	115	89	93	79	66.16	39.09	54.2	159.45
259	139	112	100	111	120	93	93	95	57.39	60.23	45.94	163.56
260	102	108	111	119	95	85	114	84	36.57	55.11	51.66	143.34
261	132	112	109	100	79	81	76	74	48.63	69.2	55.15	172.98
262	110	120	112	95	126	113	102	127	54.1	62.15	62.78	179.03
263	102	105	94	105	86	89	72	84	46.43	49.34	49.12	144.89
264	105	114	94	105	112	105	106	84	61.77	38.45	60.24	160.46
265	143	103	93	97	98	122	119	127	63.96	48.7	54.52	167.18
266	97	92	105	104	106	105	81	84	45.34	53.18	57.7	156.22
267	108	102	98	108	107	93	119	95	60.68	54.47	56.74	171.89
268	93	126	98	113	117	69	93	68	55.2	51.26	56.43	162.89
269	121	107	103	105	88	122	102	137	65.06	46.14	63.1	174.3
270	99	107	92	110	97	105	76	111	59.58	46.78	53.88	160.24
271	97	101	97	91	96	113	114	100	61.77	66.64	57.38	185.79
272	102	127	119	112	117	138	131	137	49.72	57.67	43.72	151.11
273	122	124	110	107	107	113	102	105	61.77	45.5	51.34	158.61
274	128	121	106	109	122	109	102	105	66.16	51.26	56.11	173.53
275	113	93	122	106	107	85	89	100	48.63	41.01	54.2	143.84
276	79	105	110	107	102	117	89	137	48.63	60.23	57.7	166.56
277	115	121	98	113	119	113	123	121	43.15	53.18	36.41	132.74
278	113	101	110	112	73	117	106	121	39.86	49.98	48.8	138.64
279	143	119	110	114	113	126	102	137	57.39	35.24	53.57	146.2
280	119	111	97	108	116	97	81	95	56.3	44.86	59.92	161.08
281	128	110	103	103	116	122	110	105	61.77	47.42	62.78	171.97
282	93	109	106	107	79	93	110	95	42.05	52.54	58.97	153.56
283	84	111	93	102	113	93	81	127	49.72	41.01	59.6	150.33
284	115	110	111	98	97	122	81	121	49.72	48.7	58.33	156.75
285	103	105	100	97	95	113	102	121	70.54	51.9	63.1	185.54
286	139	116	107	96	111	85	106	95	53.01	57.67	65.32	176
287	103	111	109	111	106	101	102	116	55.2	50.62	54.52	160.34
288	93	115	102	107	104	89	102	90	43.15	56.39	61.83	161.37
289	99	110	104	99	105	81	55	105	49.72	40.37	57.7	147.79
290	121	124	107	103	118	117	114	116	48.63	41.65	54.2	144.48
291	102	99	112	112	97	97	81	100	26.71	55.75	34.82	117.28
292	103	98	99	94	106	97	81	95	57.39	44.21	61.51	163.11
293	84	130	109	102	113	113	81	121	54.1	65.36	53.57	173.03
294	93	88	105	111	81	85	76	74	38.77	52.54	40.86	132.17
295	128	114	110	105	83	117	85	116	59.58	57.67	57.06	174.31
296	83	116	112	112	92	97	93	105	49.72	52.54	62.46	164.72
297	97	111	100	108	90	113	106	68	55.2	60.87	54.2	170.27
298	137	111	114	102	124	85	106	84	55.2	55.75	50.07	161.02
299	93	102	89	105	102	73	68	84	54.1	51.26	56.11	161.47
300	117	122	110	107	98	126	123	127	45.34	51.9	57.06	154.3
301	75	88	97	95	75	113	123	116	58.49	43.57	47.85	149.91
302	121	112	105	109	127	89	102	95	47.53	71.76	47.85	167.14
303	128	109	105	104	112	105	93	95	47.53	59.59	60.56	167.68
304	79	105	101	104	86	101	127	100	43.15	41.65	56.74	141.54
305	88	119	114	114	102	122	97	116	53.01	45.5	53.25	151.76
306	115	119	109	101	113	97	102	100	50.82	48.7	63.73	163.25
307	113	85	101	103	69	122	102	116	65.06	44.86	60.87	170.79
308	113	111	106	100	112	81	68	95	46.43	58.95	57.7	163.08
309	117	103	104	108	99	122	110	116	55.2	46.14	46.89	148.23
310	117	95	106	107	88	113	119	121	55.2	69.84	51.66	176.7
311	139	118	112	107	124	126	114	116	49.72	64.08	53.88	167.68
312	95	107	98	105	126	101	97	105	58.49	53.18	49.44	161.11
313	99	111	113	110	120	105	89	111	62.87	53.82	46.89	163.58
314	110	82	107	107	68	97	97	95	47.53	50.62	51.34	149.49
315	122	91	97	101	82	89	81	111	44.24	66	58.65	168.89
316	110	121	113	108	57	117	81	116	63.96	62.79	59.28	186.03
317	105	107	103	103	109	122	131	116	57.39	57.03	52.3	166.72
318	115	116	105	110	107	109	114	116	34.38	54.47	47.21	136.06
319	97	107	98	108	87	117	110	95	38.77	57.03	48.16	143.96
320	110	105	111	105	95	109	110	116	43.15	48.7	55.15	147
321	137	112	112	108	117	109	89	116	42.05	69.84	46.89	158.78
322	117	121	107	108	103	113	89	100	39.86	61.51	53.88	155.25
323	117	121	107	106	108	89	97	100	62.87	64.08	41.81	168.76
324	102	106	105	113	116	105	93	111	48.63	61.51	60.56	170.7
325	137	122	102	106	103	97	102	121	51.91	60.23	44.67	156.81
326	113	107	108	91	114	101	106	90	50.82	58.31	58.97	168.1
327	121	109	108	97	88	117	85	127	62.87	44.86	53.25	160.98
328	102	129	100	105	109	97	102	121	58.49	43.57	51.02	153.08
329	99	130	102	99	99	105	119	121	50.82	39.73	62.14	152.69
330	128	97	109	106	114	101	93	100	59.58	57.67	59.92	177.17
331	139	128	117	105	117	101	68	90	55.2	52.54	55.15	162.89
332	97	116	101	111	116	93	97	95	55.2	46.14	53.57	154.91
333	122	124	106	115	122	93	76	111	60.68	50.62	54.84	166.14
334	115	122	111	111	122	89	85	90	55.2	39.73	54.2	149.13
335	135	127	107	100	122	113	114	116	53.01	46.14	48.8	147.95
336	128	118	105	113	100	101	68	127	67.25	57.03	56.11	180.39
337	103	85	94	107	56	101	102	105	65.06	42.29	58.97	166.32
338	99	102	110	104	95	97	102	116	56.3	45.5	48.16	149.96
339	139	111	97	107	84	105	76	95	48.63	63.44	56.11	168.18
340	139	121	116	107	118	97	64	84	42.05	62.15	51.02	155.22
341	84	91	99	103	97	89	93	105	50.82	66.64	57.38	174.84
342	105	112	99	101	114	117	102	137	47.53	41.65	56.74	145.92
343	108	103	98	101	74	97	76	116	62.87	49.34	51.98	164.19
344	97	117	102	104	78	65	93	105	47.53	37.81	60.56	145.9
345	128	124	114	99	114	89	85	95	45.34	0	49.44	94.78
346	128	118	102	100	104	73	64	100	60.68	53.18	62.78	176.64
347	103	101	97	105	92	97	102	111	47.53	40.37	62.14	150.04
348	121	113	110	101	106	113	93	111	44.24	57.03	63.73	165
349	110	99	119	102	98	117	110	105	46.43	53.18	47.21	146.82
350	102	106	106	110	99	122	102	111	24.52	43.57	53.57	121.66
351	110	111	114	109	114	101	102	116	43.15	53.82	45.62	142.59
352	132	118	106	108	108	117	110	105	50.82	69.84	49.75	170.41
353	113	71	95	95	77	81	55	68	62.87	46.78	59.6	169.25
354	139	112	111	99	88	113	97	132	54.1	54.47	41.18	149.75
355	143	106	110	115	111	130	110	116	55.2	44.21	47.21	146.62
356	122	118	117	100	135	93	102	95	53.01	72.4	56.74	182.15
357	105	107	98	97	81	134	114	137	57.39	58.31	55.79	171.49
358	97	90	104	105	82	101	102	105	61.77	50.62	55.15	167.54
359	108	104	106	111	90	109	106	116	49.72	42.29	52.61	144.62
360	108	110	107	107	95	93	93	100	49.72	44.21	58.65	152.58
361	113	109	111	98	115	101	93	121	58.49	56.39	59.6	174.48
362	110	116	113	87	94	89	60	127	54.1	58.31	38.63	151.04
363	99	70	117	113	79	105	102	116	55.2	46.78	49.44	151.42
364	117	118	116	102	113	109	106	90	45.34	57.03	46.89	149.26
365	108	103	106	113	118	101	110	95	51.91	51.26	47.21	150.38
366	115	120	103	104	127	134	131	137	55.2	69.84	41.81	166.85
367	115	115	103	96	105	101	102	121	54.1	60.23	54.84	169.17
368	143	113	114	105	127	105	81	111	55.2	42.29	59.28	156.77
369	93	121	116	104	118	101	51	121	49.72	49.98	57.7	157.4
370	99	119	107	103	116	97	127	105	57.39	41.01	58.33	156.73
371	97	116	106	103	106	105	106	95	55.2	57.67	62.14	175.01
372	99	108	113	106	116	134	127	90	44.24	60.87	37.04	142.15
373	128	113	106	106	109	101	81	105	48.63	48.06	55.47	152.16
374	103	117	112	107	117	113	110	111	19.04	53.18	54.84	127.06
375	108	104	112	100	105	97	85	95	48.63	44.86	48.16	141.65
376	117	117	109	113	106	101	114	100	44.24	58.95	55.79	158.98
377	90	105	114	103	97	93	123	121	57.39	51.9	50.07	159.36
378	75	96	97	113	93	93	89	111	50.82	39.73	50.07	140.62
379	105	106	105	98	60	126	119	137	36.57	55.11	53.57	145.25
380	153	123	113	90	111	52	97	74	58.49	48.7	58.01	165.2
381	103	103	117	109	92	85	64	95	45.34	46.78	50.07	142.19
382	84	105	107	105	99	113	93	121	50.82	60.23	51.98	163.03
383	113	95	89	109	85	89	85	100	60.68	47.42	47.53	155.63
384	110	115	110	108	111	101	93	90	43.15	42.29	43.08	128.52
385	137	105	113	116	107	101	85	116	44.24	70.48	48.16	162.88
386	124	108	105	110	104	126	131	132	50.82	51.9	33.87	136.59
387	115	103	110	101	86	105	85	111	51.91	50.62	57.38	159.91
388	113	106	98	104	94	105	102	111	60.68	63.44	52.61	176.73
389	108	110	103	106	73	109	110	105	54.1	60.87	57.38	172.35
390	128	126	115	111	118	101	97	116	44.24	53.18	31.64	129.06
391	99	123	107	108	105	101	131	121	49.72	42.29	59.92	151.93
392	75	117	113	107	119	117	119	111	55.2	60.23	53.25	168.68
393	108	105	97	113	78	85	81	105	35.48	60.23	37.68	133.39
394	93	107	114	102	77	89	47	84	44.24	38.45	54.2	136.89
395	57	108	119	112	108	101	93	95	40.96	42.93	52.61	136.5
396	97	111	114	111	112	122	97	100	66.16	48.06	59.28	173.5
397	113	114	103	104	116	101	110	95	49.72	55.11	30.37	135.2
398	83	90	91	101	63	77	47	95	54.1	51.9	47.53	153.53
399	88	104	97	107	64	85	114	121	20.14	48.06	48.16	116.36
400	103	115	102	101	94	89	76	116	49.72	33.96	51.98	135.66
401	73	112	95	103	84	97	81	116	57.39	53.18	31.96	142.53
402	99	103	105	106	89	105	114	105	40.96	53.82	43.72	138.5
403	117	113	100	101	112	97	123	116	50.82	31.4	41.18	123.4
404	139	105	107	107	113	117	119	127	46.43	46.14	48.8	141.37
405	93	112	94	103	101	109	114	116	50.82	51.9	58.97	161.69
406	113	112	109	109	96	117	110	127	48.63	45.5	45.31	139.44
407	139	117	105	107	112	105	102	105	61.77	58.95	42.45	163.17
408	128	115	106	112	110	97	76	116	60.68	48.06	53.57	162.31
409	122	105	113	101	109	122	119	127	27.81	60.23	25.92	113.96
410	119	129	113	116	125	101	102	105	43.15	56.39	53.57	153.11
411	115	114	117	105	110	101	106	111	40.96	43.57	44.99	129.52
412	119	113	114	101	92	113	102	111	53.01	39.09	37.68	129.78
413	82	116	115	106	107	109	81	105	34.38	53.82	39.27	127.47
414	103	107	115	108	92	113	119	100	39.86	54.47	44.99	139.32
415	105	128	112	101	105	93	89	90	55.2	49.34	51.02	155.56
416	117	123	111	103	117	105	102	90	47.53	38.45	61.51	147.49
417	97	78	98	98	67	109	110	127	37.67	33.32	45.31	116.3
418	113	92	109	98	66	101	127	95	39.86	37.81	23.7	101.37
419	79	114	107	103	73	101	110	100	45.34	37.17	53.25	135.76
420	93	91	103	107	116	69	72	95	45.34	38.45	38.95	122.74
421	113	106	104	107	113	101	85	111	60.68	43.57	48.48	152.73
422	105	104	99	102	87	105	85	111	34.38	51.26	49.75	135.39
423	99	120	106	110	107	85	81	79	59.58	39.73	51.98	151.29
424	77	95	110	94	63	109	102	111	51.91	36.53	22.75	111.19
425	93	121	112	107	112	101	85	105	46.43	56.39	27.83	130.65
426	97	85	118	99	51	93	89	105	22.33	28.84	17.66	68.83
427	93	103	104	108	98	105	123	116	47.53	59.59	42.13	149.25
428	117	117	101	100	67	117	110	127	45.34	55.75	46.26	147.35
429	121	97	92	110	101	89	85	90	55.2	66.64	37.36	159.2
430	108	107	113	102	104	122	102	116	50.82	44.86	50.71	146.39
431	103	111	107	101	97	97	110	95	31.1	21.79	6.54	59.43
432	117	107	109	98	92	130	123	127	43.15	55.75	38.95	137.85
433	103	94	92	108	109	113	119	105	53.01	42.93	52.3	148.24
434	108	99	104	105	107	130	106	127	61.77	44.21	58.65	164.63
435	115	109	108	110	75	113	97	111	43.15	52.54	54.2	149.89
436	84	94	106	99	109	101	110	116	51.91	40.37	52.93	145.21
437	102	108	110	112	105	89	89	79	60.68	69.2	55.47	185.35
438	124	83	109	97	88	81	76	84	48.63	49.98	48.16	146.77
439	124	120	110	116	110	65	72	79	45.34	42.29	24.97	112.6
440	128	105	108	103	113	113	123	90	53.01	36.53	30.06	119.6
441	95	108	112	109	93	101	93	111	36.57	35.24	25.92	97.73
442	83	120	113	98	106	130	81	137	14.66	25.63	18.62	58.91
443	103	110	115	101	116	97	97	105	44.24	31.4	43.4	119.04
444	110	116	108	116	86	52	72	90	46.43	57.03	40.54	144
445	83	90	103	92	80	117	123	137	48.63	54.47	58.97	162.07
446	84	121	117	108	105	122	131	127	73.82	71.12	51.98	196.92
447	97	115	110	109	92	89	97	84	46.43	49.98	42.76	139.17
448	90	100	107	109	75	85	102	74	43.15	35.89	20.52	99.56
449	82	115	95	100	94	85	119	116	35.48	53.18	50.71	139.37
450	90	103	103	96	67	109	119	111	55.2	38.45	42.45	136.1
451	88	84	101	103	82	113	106	121	61.77	51.26	55.47	168.5
452	93	95	110	100	102	97	110	121	30	32.04	51.66	113.7
453	117	107	97	103	66	105	89	111	50.82	26.27	45.62	122.71
454	122	120	114	97	110	101	81	121	49.72	39.09	45.62	134.43
455	102	116	113	103	98	73	72	90	32.19	50.62	47.21	130.02
456	115	121	103	97	124	109	114	100	57.39	55.75	47.53	160.67
457	119	117	104	115	117	97	114	79	55.2	41.65	42.76	139.61
458	137	117	110	111	116	93	89	105	21.24	42.29	51.02	114.55
459	108	115	104	107	117	109	114	116	30	41.65	43.08	114.73
460	110	124	114	99	122	81	76	90	53.01	42.29	38.63	133.93
461	122	115	113	110	114	113	110	116	37.67	55.11	44.35	137.13
462	95	100	112	87	33	97	93	121	28.9	22.43	12.58	63.91
463	105	107	108	116	119	105	102	95	55.2	41.65	56.43	153.28
464	93	115	102	109	112	97	89	105	55.2	46.78	49.12	151.1
465	83	111	117	105	113	109	114	111	45.34	46.78	52.61	144.73
466	102	115	110	107	111	122	127	132	42.05	42.93	42.45	127.43
467	124	79	106	98	116	101	106	90	48.63	40.37	59.6	148.6
468	132	123	110	97	120	113	89	111	47.53	59.59	46.26	153.38
469	99	123	116	110	126	69	64	68	39.86	34.6	40.54	115
470	103	105	97	101	81	109	131	116	55.2	57.03	57.38	169.61
471	82	105	104	99	97	138	127	100	56.3	50.62	20.52	127.44
472	122	102	98	109	110	89	97	105	56.3	57.03	55.15	168.48
473	115	110	109	110	122	109	106	116	65.06	29.48	55.47	150.01
474	90	112	99	105	112	101	93	84	49.72	46.14	53.57	149.43
475	117	112	105	100	124	97	106	95	61.77	41.01	62.78	165.56
476	128	123	107	100	111	105	81	90	33.29	63.44	43.4	140.13
477	117	106	109	103	104	122	97	95	57.39	46.14	54.52	158.05
478	128	114	111	112	105	109	55	100	58.57	53.53	63.93	176.03
479	49	119	113	116	123	138	123	137	44.92	56.45	56.81	158.18
480	56	126	110	107	122	126	106	111	46.44	61.13	58.59	166.16
481	105	109	115	102	113	101	114	111	65.39	66.4	56.1	187.89
482	38	119	115	106	111	93	97	100	49.47	19.58	57.17	126.22
483	48	105	103	108	67	126	110	111	74.49	68.16	68.2	210.85
484	102	118	103	107	120	113	85	116	55.54	46.5	69.27	171.31
485	132	117	114	111	112	101	81	95	54.02	71.08	71.41	196.51
486	48	109	110	109	111	89	89	100	61.6	54.7	51.83	168.13
487	117	75	101	103	104	101	102	116	54.78	64.06	63.93	182.77
488	55	118	98	99	115	105	85	95	57.81	66.4	63.22	187.43
489	88	120	112	103	111	105	123	132	63.12	54.7	68.56	186.38
490	43	91	114	105	110	134	131	137	65.39	54.7	66.42	186.51
491	75	117	108	112	115	146	119	100	45.68	65.82	51.47	162.97
492	83	118	115	95	118	77	68	111	53.26	67.57	51.47	172.3
493	128	100	110	108	96	89	106	100	56.29	69.91	56.46	182.66
494	117	106	102	98	82	134	119	105	71.46	65.23	60.02	196.71
495	95	121	112	100	109	101	72	84	62.36	62.89	57.52	182.77
496	52	107	103	101	104	126	102	132	48.71	59.96	53.61	162.28
497	135	112	100	103	105	126	119	116	62.36	59.96	63.58	185.9
498	56	109	111	99	97	105	114	95	51.75	58.79	58.24	168.78
499	102	104	109	103	101	122	93	127	50.99	60.55	57.17	168.71
500	99	102	98	101	94	122	131	137	69.94	60.55	58.59	189.08
501	52	107	112	109	120	109	97	116	60.08	54.7	61.44	176.22
502	54	119	115	118	84	113	102	111	54.02	67.57	47.56	169.15
503	139	112	110	108	115	93	106	100	66.91	45.33	63.93	176.17
504	103	119	102	108	102	117	119	127	58.57	58.79	48.62	165.98
505	121	102	106	102	102	109	119	116	56.29	68.74	57.52	182.55
506	122	110	107	106	96	126	123	137	53.26	63.47	57.52	174.25
507	56	107	109	96	90	126	114	111	47.96	65.82	44.71	158.49
508	49	107	91	112	115	134	119	132	60.08	65.23	53.61	178.92
509	113	119	113	107	98	117	81	95	58.57	61.13	50.4	170.1
510	56	116	110	107	118	122	123	111	76	61.13	58.95	196.08
511	90	115	110	106	119	93	123	121	59.84	63.61	49.98	173.43
512	117	108	104	106	105	105	106	116	50.16	58.99	35.96	145.11
513	55	87	109	113	99	122	114	111	45.32	63.61	35.42	144.35
514	52	98	105	105	107	105	110	105	42.1	28.18	66.7	136.98
515	46	118	102	111	120	126	131	132	55	51.28	70.48	176.76
516	115	127	117	111	133	109	106	100	50.16	38.96	50.52	139.64
517	105	100	104	104	95	93	97	95	67.9	49.74	51.6	169.24
518	99	112	110	107	115	117	119	121	50.16	63.61	51.06	164.83
519	102	112	99	105	111	97	97	105	51.77	37.42	59.15	148.34
520	52	117	103	101	99	117	93	137	48.55	52.82	43.51	144.88
521	128	111	96	109	115	97	89	90	53.39	54.36	53.22	160.97
522	149	118	105	99	122	109	93	132	56.61	48.2	57.53	162.34
523	132	93	106	103	104	97	72	84	27.58	58.99	64.54	151.11
524	55	124	115	107	118	101	85	84	58.23	40.5	55.38	154.11
525	119	122	108	114	113	89	72	95	46.94	58.99	40.27	146.2
526	48	100	85	111	104	101	64	68	58.23	40.5	42.97	141.7
527	128	119	99	106	96	93	106	95	38.87	65.15	35.96	139.98
528	103	94	113	101	92	93	93	100	66.29	45.12	35.96	147.37
529	97	100	106	113	101	122	127	111	58.23	46.66	58.61	163.5
530	83	116	109	107	109	97	93	105	35.64	45.12	59.69	140.45
531	103	115	98	106	56	109	114	121	57.64	49.56	43.24	150.44
532	132	97	106	99	96	93	81	111	44.71	45.3	32.28	122.29
533	149	117	117	103	127	81	85	79	58.56	50.98	64.86	174.4
534	139	117	118	109	107	97	81	95	28.09	65.67	57.34	151.1
535	137	128	110	108	111	105	93	121	56.71	71.83	57.65	186.19
536	108	109	108	100	78	69	85	100	49.33	65.67	57.34	172.34
537	135	124	120	110	122	101	47	95	65.95	67.57	69.24	202.76
538	90	121	113	111	118	77	93	90	61.33	53.83	58.9	174.06
539	122	105	104	94	69	97	119	132	49.33	47.19	42.93	139.45
540	121	123	114	105	124	93	102	127	45.63	53.35	56.71	155.69
541	90	119	115	105	114	113	110	74	30.86	66.62	64.86	162.34
542	103	115	112	109	93	105	114	105	51.17	40.56	39.79	131.52
543	108	120	110	102	110	105	85	116	67.79	65.67	66.74	200.2
544	95	100	107	114	92	105	131	116	50.25	62.35	57.65	170.25
545	119	111	105	106	67	101	97	90	56.71	59.04	57.34	173.09
546	99	127	111	107	120	85	93	90	56.71	56.67	32.28	145.66
547	128	121	117	111	129	89	89	111	58.56	54.77	70.5	183.83
548	143	123	109	106	104	77	72	100	55.79	47.19	39.79	142.77
549	135	115	116	106	121	117	123	111	66.87	68.04	48.88	183.79
550	110	129	114	103	114	101	89	100	56.71	51.93	41.67	150.31
551	122	115	115	48	110	130	127	127	57.64	54.3	69.24	181.18
552	117	99	108	100	106	134	123	116	60.41	58.09	54.21	172.71
553	110	102	114	109	111	138	119	137	55.79	58.56	59.22	173.57
554	119	116	113	108	122	101	93	100	48.4	68.51	58.28	175.19
555	122	109	107	101	105	89	93	95	53.94	50.04	42.93	146.91
556	128	122	104	110	111	93	81	79	68.72	62.35	61.72	192.79
557	137	121	110	116	92	117	123	132	55.79	46.72	52.95	155.46
558	83	87	114	103	88	109	102	79	60.41	62.83	49.19	172.43
559	105	119	113	112	116	113	110	116	69.64	62.83	55.46	187.93
560	115	122	110	111	120	93	85	84	53.02	65.2	57.65	175.87
561	75	129	115	109	122	126	123	137	63.18	45.77	53.58	162.53
562	137	125	115	105	113	93	110	95	48.4	57.62	44.18	150.2
563	88	98	110	115	97	130	114	137	48.4	38.19	34.78	121.37
564	119	123	104	116	113	113	119	116	41.71	51.95	55.18	148.84
565	119	107	115	115	110	81	64	84	53.32	47.39	44.89	145.6
566	110	94	100	44	69	109	89	116	33.42	38.28	53.52	125.22
567	128	130	113	113	125	113	68	111	53.32	74.73	51.75	179.8
568	117	92	94	97	73	105	102	105	54.42	47.39	53.52	155.33
569	102	112	110	112	106	113	93	116	68.24	48.3	63.92	180.46
570	83	110	108	103	97	101	102	105	50	38.28	64.56	152.84
571	122	113	113	105	107	109	76	111	35.63	48.3	55.66	139.59
572	119	71	106	108	51	89	93	105	39.5	41.92	56.25	137.67
573	103	98	95	105	95	93	97	100	65.47	44.66	57.81	167.94
574	119	126	110	108	114	105	119	105	34.53	52.86	34.76	122.15
575	95	121	112	106	114	109	93	116	56.63	50.13	44.08	150.84
576	128	118	111	110	122	101	110	116	42.82	43.75	53.09	139.66
577	103	112	108	103	113	122	119	132	47.79	58.33	46.87	152.99
578	108	111	97	109	101	113	85	116	52.76	62.88	40.92	156.56
579	117	117	104	108	94	122	131	132	45.58	64.71	55.13	165.42
580	102	126	93	107	106	89	102	105	48.89	51.95	59.84	160.68
581	121	116	117	110	121	77	97	90	36.74	41.01	36.04	113.79
582	95	114	103	103	88	105	97	127	46.68	49.21	36.47	132.36
583	143	111	109	107	114	105	114	100	56.63	48.3	53.62	158.55
584	97	75	94	102	90	117	131	137	56.08	49.21	50.25	155.54
585	117	116	111	96	122	117	76	105	62.71	52.86	58.23	173.8
586	135	120	103	111	108	93	102	100	46.68	70.17	39.96	156.81
587	105	114	107	101	101	97	110	127	53.87	30.99	61.02	145.88
588	77	117	104	104	98	130	102	127	67.13	51.04	58.02	176.19
589	119	102	112	112	102	122	127	132	44.47	51.04	24.25	119.76
590	95	94	104	93	98	113	81	111	64.37	46.48	59.41	170.26
591	83	115	105	106	120	77	76	84	53.32	32.81	42.85	128.98
592	117	101	112	111	98	93	85	90	37.29	61.06	38.13	136.48
593	90	94	107	97	104	101	110	111	43.16	49.13	33.27	125.56
594	121	109	115	103	105	93	97	95	49.21	50.7	39.83	139.74
595	128	107	113	102	115	81	76	84	37.54	53.31	34.46	125.31
596	103	116	105	116	111	117	114	105	60.02	44.95	45.19	150.16
597	121	101	108	95	96	93	106	137	53.97	28.22	58.9	141.09
598	102	97	94	100	95	113	97	111	40.13	52.79	55.92	148.84
599	105	119	109	108	116	101	89	105	52.24	65.34	44	161.58
600	108	119	114	110	95	122	106	127	42.73	33.97	38.63	115.33
601	128	107	115	105	110	89	85	84	44.02	60.11	31.48	135.61
602	99	123	105	113	115	97	114	105	43.59	37.11	38.04	118.74
603	115	120	118	105	123	130	60	111	60.88	65.34	46.98	173.2
604	124	104	104	107	103	113	119	111	53.1	46.52	44	143.62
605	128	118	104	103	102	101	110	100	35.38	55.4	36.85	127.63
606	97	117	103	106	110	85	102	100	47.91	41.29	59.5	148.7
607	73	112	106	104	86	109	119	127	47.48	28.74	36.25	112.47
608	103	107	89	108	91	73	85	100	46.19	42.34	44.59	133.12
609	121	101	107	105	84	97	102	84	34.08	38.15	53.53	125.76
610	150	114	108	105	111	109	106	95	40.13	52.79	40.42	133.34
611	105	103	109	103	93	105	106	79	41.86	57.5	38.63	137.99
612	90	104	109	109	108	101	97	137	59.59	49.13	55.92	164.64
613	108	126	112	96	94	97	97	90	38.4	37.11	30.29	105.8
614	119	112	113	105	94	93	76	100	27.17	18.29	42.21	87.67
615	103	114	115	105	114	113	97	90	51.81	43.9	54.13	149.84
616	110	126	104	95	97	126	119	121	32.78	41.29	42.21	116.28
617	117	123	102	100	105	126	127	127	52.24	47.04	48.77	148.05
618	119	110	113	106	108	105	89	90	50.08	58.02	48.77	156.87
619	115	118	88	108	99	117	123	121	55.26	47.04	52.94	155.24
620	115	107	97	95	87	109	97	116	52.24	38.68	44	134.92
621	110	109	110	98	114	81	60	100	56.99	60.63	54.13	171.75
622	119	108	109	109	81	89	102	100	33.22	27.18	39.83	100.23
623	99	122	106	111	116	81	110	90	38.4	50.18	44	132.58
624	137	114	110	100	115	89	93	84	56.99	59.06	49.96	166.01
625	102	98	109	104	102	97	85	90	68.66	53.31	74.4	196.37
626	139	128	104	115	127	97	110	116	62.18	45.47	61.28	168.93
627	79	61	110	98	82	105	89	95	57.86	56.97	52.94	167.77
628	119	98	103	107	99	85	81	63	49.64	50.7	49.96	150.3
629	108	101	98	110	103	117	114	116	49.64	54.88	45.79	150.31
630	110	103	99	104	77	126	131	137	67.8	31.36	48.17	147.33
631	122	106	111	105	119	105	114	116	60.02	60.11	64.26	184.39
632	119	98	91	103	92	109	114	90	49.21	54.36	66.05	169.62
633	110	112	113	103	97	113	127	116	61.32	50.7	61.28	173.3
634	103	118	114	111	131	93	60	111	55.7	52.79	41.02	149.51
635	137	120	105	118	114	105	114	105	45.32	54.36	50.55	150.23
636	105	131	107	110	122	89	110	90	53.1	43.9	55.32	152.32
637	128	107	115	110	82	93	85	100	47.91	45.99	51.75	145.65
638	128	122	109	115	109	89	81	100	52.24	59.59	37.44	149.27
639	103	134	110	118	128	73	85	90	62.18	52.79	48.17	163.14
640	132	98	117	109	108	89	93	121	53.53	57.5	56.52	167.55
641	102	110	105	107	107	113	106	121	46.62	45.99	56.52	149.13
642	88	102	112	102	124	105	97	121	56.99	38.15	63.67	158.81
643	102	114	97	104	105	89	102	100	53.97	51.74	42.21	147.92
644	115	126	114	105	99	130	131	116	29.76	58.02	36.25	124.03
645	113	122	114	98	120	146	131	137	69.53	63.25	69.63	202.41
646	108	90	101	74	111	122	106	105	57.86	58.02	65.46	181.34
647	102	111	91	91	94	97	89	105	56.99	51.22	58.9	167.11
648	132	116	116	111	121	105	93	100	45.32	55.93	56.52	157.77
649	97	114	113	74	94	117	127	105	67.37	54.88	50.55	172.8
650	97	110	102	99	108	97	97	105	48.78	58.02	33.27	140.07
651	119	124	113	95	110	113	97	116	34.95	58.02	46.38	139.35
652	115	108	111	108	104	126	127	121	65.21	46.52	64.26	175.99
653	119	108	101	102	102	109	89	95	47.91	44.95	57.71	150.57
654	102	76	100	88	99	105	110	121	58.29	62.2	49.96	170.45
655	103	120	96	105	106	109	114	111	58.72	44.43	60.09	163.24
656	108	117	115	112	117	77	76	79	50.51	58.54	52.34	161.39
657	121	95	115	108	102	77	64	79	58.72	54.88	56.52	170.12
658	128	109	110	107	110	142	114	132	53.97	67.95	61.28	183.2
659	105	113	109	104	63	97	89	74	34.51	48.61	50.55	133.67
660	139	127	117	106	124	77	51	79	62.18	72.13	60.09	194.4
661	97	117	109	111	109	93	93	95	41.43	43.9	47.57	132.9
662	124	116	115	109	116	105	102	90	45.75	52.79	59.5	158.04
663	139	110	107	107	105	101	89	111	60.02	47.04	66.65	173.71
664	73	119	120	110	127	105	119	100	63.63	36.64	48.94	149.21
665	132	98	107	112	118	138	131	137	58.16	65.73	62.95	186.84
666	124	115	108	106	118	109	89	90	66.66	57.73	58.78	183.17
667	97	115	105	106	112	109	85	111	63.02	71.19	60.3	194.51
668	95	116	95	101	112	117	114	127	65.45	56.64	53.48	175.57
669	132	84	91	96	110	134	131	105	60.59	50.46	58.02	169.07
670	110	111	112	110	109	97	97	105	67.88	66.09	74.31	208.28
671	124	114	106	107	108	101	97	111	51.48	50.09	50.45	152.02
672	124	118	100	104	107	105	106	84	57.55	54.09	51.59	163.23
673	115	115	100	101	107	101	81	121	46.62	65.37	58.78	170.77
674	82	105	92	108	106	85	68	90	61.2	46.82	48.18	156.2
675	124	113	85	95	106	93	85	90	66.06	53.37	57.65	177.08
676	113	116	116	110	105	89	123	95	59.98	61	71.28	192.26
677	119	110	112	108	105	93	76	90	55.12	56.64	61.43	173.19
678	115	129	109	99	105	89	72	79	59.98	54.09	54.24	168.31
679	119	111	104	107	104	97	85	100	57.55	66.46	65.98	189.99
680	121	102	108	100	104	113	127	100	53.3	59.55	47.04	159.89
681	124	97	100	94	104	130	131	100	63.63	57.73	64.84	186.2
682	97	115	93	100	102	117	131	105	53.91	61.37	56.13	171.41
683	124	89	94	108	96	117	119	132	47.84	59.91	56.13	163.88
684	128	110	96	103	96	69	64	90	67.88	65.73	50.45	184.06
685	90	110	110	107	94	117	114	105	49.66	59.18	55	163.84
686	132	119	114	107	90	89	119	121	56.95	54.09	58.78	169.82
687	105	118	108	109	86	81	85	90	56.34	48.28	42.5	147.12
688	122	104	109	105	85	109	114	132	63.63	66.46	65.22	195.31
689	88	101	99	95	84	109	123	95	53.91	56.64	50.83	161.38
690	137	98	112	100	78	93	114	100	41.76	64.64	55	161.4
691	103	108	93	99	69	113	89	105	45.41	57.37	47.04	149.82
692	105	115	115	114	124	69	47	100	53.3	66.09	59.92	179.31
693	128	111	107	104	123	97	51	111	58.77	65	60.68	184.45
694	119	120	101	107	120	130	131	121	55.73	49.37	54.62	159.72
695	150	120	115	105	120	113	119	127	51.48	61.73	53.86	167.07
696	115	125	109	101	120	142	131	137	43.58	63.55	38.33	145.46
697	137	115	100	101	120	97	93	111	68.49	59.55	57.65	185.69
698	113	118	112	99	119	69	72	90	47.23	69.37	62.19	178.79
699	99	118	113	108	116	85	81	105	50.27	47.55	58.78	156.6
700	121	105	105	105	114	73	85	74	57.55	39.18	43.26	139.99
701	119	104	100	106	111	105	97	100	58.77	48.28	66.35	173.4
702	90	112	110	101	111	109	76	79	55.12	57	58.78	170.9
703	122	102	110	107	109	117	119	132	47.84	65	50.07	162.91
704	122	124	115	101	109	113	114	111	60.59	51.91	55	167.5
705	115	102	110	107	107	138	131	132	52.69	61	44.01	157.7
706	97	106	109	104	100	101	81	116	58.16	67.19	70.9	196.25
707	108	109	114	107	95	97	89	105	55.12	46.82	67.11	169.05
708	93	120	103	102	95	101	102	100	63.02	51.91	53.86	168.79
709	82	92	101	106	92	85	106	111	29.62	27.55	19.78	76.95
710	88	95	107	104	92	113	119	116	44.8	51.55	44.39	140.74
711	119	102	102	112	90	117	102	121	48.44	63.55	47.8	159.79
712	99	101	98	88	90	117	127	111	59.98	48.64	58.4	167.02
713	108	93	102	104	86	105	97	111	52.69	57.37	55.37	165.43
714	122	111	100	102	75	105	123	121	59.38	58.46	62.57	180.41
715	102	104	105	109	73	101	127	111	62.41	47.18	61.05	170.64
716	56	81	100	106	67	77	60	100	32.04	58.09	46.29	136.42
717	113	133	104	111	125	105	76	127	44.8	57.73	37.58	140.11
718	124	124	108	103	123	97	106	90	58.77	47.55	59.16	165.48
719	128	135	115	103	122	105	102	116	46.62	55.55	52.34	154.51
720	128	116	109	109	121	85	93	95	32.04	53.73	45.15	130.92
721	90	104	111	110	119	126	85	100	65.45	61.73	47.04	174.22
722	103	126	113	108	116	138	131	79	37.51	46.82	36.82	121.15
723	99	117	112	105	113	89	110	84	39.33	53	64.84	157.17
724	128	124	107	107	111	85	93	95	63.63	58.46	32.65	154.74
725	105	118	106	98	111	97	85	105	53.3	64.64	38.33	156.27
726	95	117	115	112	110	117	93	121	51.48	51.55	47.8	150.83
727	90	115	106	109	110	105	119	121	56.95	48.64	59.16	164.75
728	148	116	89	103	107	113	114	111	55.12	42.82	57.27	155.21
729	119	118	114	113	105	105	106	95	50.27	44.64	51.97	146.88
730	113	109	110	99	104	109	68	121	49.05	55.18	56.89	161.12
731	108	106	108	98	104	105	106	100	47.84	42.82	39.47	130.13
732	139	109	113	94	104	101	106	95	35.69	38.82	50.07	124.58
733	102	103	107	105	103	105	114	127	58.16	51.18	49.69	159.03
734	113	115	106	103	103	85	68	90	52.69	46.46	66.73	165.88
735	113	117	100	110	102	85	81	90	59.38	34.46	57.65	151.49
736	124	107	105	105	101	122	106	121	55.12	39.55	60.3	154.97
737	121	108	90	96	100	85	114	79	61.8	48.28	53.48	163.56
738	124	124	106	74	98	93	97	105	42.37	56.28	46.66	145.31
739	105	119	107	108	97	101	81	105	55.12	51.91	47.04	154.07
740	108	125	108	106	97	101	102	105	38.12	41.73	50.83	130.68
741	83	114	103	110	95	101	114	111	47.84	35.55	59.92	143.31
742	113	111	109	112	94	85	106	95	46.62	47.18	57.27	151.07
743	84	118	108	113	93	113	110	105	60.59	58.46	62.57	181.62
744	132	111	116	107	93	73	76	74	54.52	60.28	44.01	158.81
745	82	112	115	105	90	109	119	116	38.73	35.18	43.64	117.55
746	115	111	110	105	90	89	85	100	34.47	55.55	33.41	123.43
747	122	103	109	104	88	89	81	68	50.87	69	61.81	181.68
748	110	105	112	105	87	126	114	127	44.8	51.91	48.18	144.89
749	93	102	107	105	86	109	85	121	53.91	46.82	42.88	143.61
750	90	110	112	118	83	109	93	95	51.48	43.55	37.2	132.23
751	139	91	110	108	80	113	102	90	58.77	47.55	51.59	157.91
752	121	116	101	110	77	113	119	100	56.34	62.82	50.07	169.23
753	128	115	107	114	121	117	102	105	44.19	46.09	50.45	140.73
754	115	114	113	107	121	105	106	111	53.91	45.37	46.66	145.94
755	105	113	112	108	117	126	131	111	58.77	54.46	61.43	174.66
756	110	109	110	109	116	105	114	127	64.23	53	71.28	188.51
757	97	116	110	103	116	113	85	116	49.66	55.55	47.04	152.25
758	153	113	115	96	116	81	93	90	62.41	62.46	60.68	185.55
759	99	112	107	101	114	105	97	121	53.91	65.37	53.1	172.38
760	84	110	112	94	114	93	85	90	47.84	51.91	42.5	142.25
761	115	113	114	102	112	101	127	121	34.47	57	55.75	147.22
762	122	118	116	99	109	109	114	100	52.69	48.64	62.95	164.28
763	88	111	118	103	107	97	110	105	43.58	60.64	44.01	148.23
764	97	117	114	109	105	69	93	74	56.34	60.28	64.84	181.46
765	88	127	102	106	101	113	123	116	47.84	46.09	64.08	158.01
766	88	109	118	48	100	122	110	105	50.27	54.82	53.48	158.57
767	97	114	110	114	98	109	97	137	43.58	46.09	42.12	131.79
768	110	115	112	100	98	105	93	111	53.91	54.82	47.42	156.15
769	119	86	107	89	90	101	102	95	53.91	58.09	57.65	169.65
770	108	93	98	103	88	113	131	100	53.91	46.46	56.13	156.5
771	132	99	100	106	87	105	102	100	59.38	53.73	64.46	177.57
772	124	98	102	96	86	65	85	79	49.05	42.82	53.86	145.73
773	97	104	114	90	86	105	119	111	47.23	54.82	64.08	166.13
774	93	118	109	108	85	105	102	111	43.58	54.46	55	153.04
775	95	101	93	101	80	105	93	127	56.95	41.37	51.21	149.53
776	93	93	101	100	80	93	102	105	41.15	53	62.19	156.34
777	93	114	97	94	78	93	102	95	42.98	53.37	50.45	146.8
778	124	102	99	102	74	85	97	116	55.12	54.46	53.48	163.06
779	103	85	109	106	64	101	106	121	59.98	58.09	53.1	171.17
780	137	92	103	112	59	69	85	42	52.69	61	46.66	160.35
781	84	93	88	92	57	60	72	84	30.22	43.91	53.86	127.99
782	121	116	115	112	122	77	102	90	36.9	35.91	45.15	117.96
783	139	124	114	105	118	101	93	111	48.44	48.64	53.1	150.18
784	103	120	104	104	118	117	102	116	63.02	57	47.04	167.06
785	95	110	110	112	116	97	72	95	61.2	41.73	55	157.93
786	95	124	104	100	116	117	106	90	53.91	56.64	55.75	166.3
787	84	102	106	97	114	52	89	63	56.95	38.46	53.86	149.27
788	121	119	102	114	112	97	97	105	52.69	38.46	36.44	127.59
789	93	100	114	104	111	105	102	116	50.27	47.18	56.89	154.34
790	150	104	106	104	111	138	119	137	47.84	43.91	58.02	149.77
791	108	125	110	107	110	109	110	105	56.95	54.46	53.1	164.51
792	128	117	113	103	110	122	110	127	34.47	47.91	49.69	132.07
793	115	106	115	110	108	101	97	116	45.41	46.09	35.68	127.18
794	113	113	115	101	103	122	123	137	29.01	52.64	42.5	124.15
795	128	101	107	96	103	93	97	100	36.9	48.28	36.82	122
796	117	101	111	98	102	126	114	116	34.47	30.82	25.08	90.37
797	97	106	95	110	96	113	97	121	49.05	52.64	51.59	153.28
798	124	112	106	108	96	109	93	121	29.62	55.18	57.27	142.07
799	93	100	106	115	95	138	114	127	50.87	54.09	42.5	147.46
800	117	110	110	100	95	105	102	116	39.94	40.64	35.3	115.88
801	139	99	98	108	90	105	89	90	51.48	51.55	38.33	141.36
802	121	115	105	102	88	105	97	100	65.45	47.18	55	167.63
803	119	113	103	107	86	85	64	105	44.8	48.28	51.21	144.29
804	121	113	96	101	85	93	72	74	45.41	47.55	50.45	143.41
805	119	101	94	93	81	105	93	95	29.62	33.37	51.97	114.96
806	102	98	115	86	80	109	110	121	55.12	46.09	42.88	144.09
807	105	110	110	119	77	113	110	137	41.15	45.73	45.53	132.41
808	105	111	106	107	77	105	81	95	52.69	48.28	49.69	150.66
809	84	104	110	105	69	101	93	116	29.62	21	26.6	77.22
810	113	118	102	112	119	113	110	105	66.66	51.18	52.72	170.56
811	90	115	112	105	116	109	110	100	45.41	58.82	46.29	150.52
812	103	126	113	97	111	109	85	105	50.27	39.55	42.12	131.94
813	105	124	116	105	109	134	127	127	58.77	48.64	41.36	148.77
814	95	126	113	112	104	93	97	95	29.01	18.82	27.35	75.18
815	128	109	106	104	103	97	102	121	49.66	33.73	44.39	127.78
816	108	120	104	99	102	93	131	116	60.59	53.73	62.19	176.51
817	113	111	90	104	94	113	102	132	59.38	38.82	62.95	161.15
818	128	110	109	99	94	97	89	100	53.91	37	32.65	123.56
819	119	114	105	109	93	105	97	116	41.15	46.82	56.13	144.1
820	103	103	109	104	93	109	97	121	49.05	49.37	40.61	139.03
821	95	103	107	92	93	146	131	132	39.33	57	38.33	134.66
822	139	107	106	108	89	109	93	116	58.16	52.64	51.59	162.39
823	95	95	105	95	89	85	89	121	52.69	58.09	47.42	158.2
824	132	118	104	114	88	81	81	84	52.69	46.82	64.46	163.97
825	110	113	107	105	88	101	89	105	34.47	31.18	33.79	99.44
826	117	104	103	105	88	89	81	111	61.2	49.37	46.66	157.23
827	84	97	106	101	85	113	123	111	52.09	50.09	44.77	146.95
828	83	99	108	103	83	97	89	100	39.33	55.55	41.36	136.24
829	90	108	101	99	82	85	93	79	53.91	43.55	51.21	148.67
830	105	104	103	103	81	101	106	95	50.87	37.73	50.45	139.05
831	88	109	101	97	81	109	106	111	46.01	51.91	58.02	155.94
832	95	114	115	106	78	97	93	121	39.94	49	46.66	135.6
833	90	110	117	107	73	93	68	121	52.69	52.64	33.79	139.12
834	113	117	108	107	72	117	102	105	56.95	50.46	41.74	149.15
835	108	102	103	105	67	117	114	100	59.38	63.18	57.65	180.21
836	119	87	104	108	66	89	106	95	34.47	50.09	37.96	122.52
837	99	114	97	98	66	97	85	95	37.51	47.55	47.04	132.1
838	108	101	103	101	51	89	81	95	51.48	50.46	50.07	152.01
839	88	116	104	112	46	113	93	105	36.9	33.73	46.29	116.92
840	139	116	112	98	127	97	93	105	28.4	53.37	46.66	128.43
841	113	120	112	106	124	113	97	100	41.15	57	36.44	134.59
842	83	110	113	96	120	97	89	79	61.2	48.28	42.5	151.98
843	99	103	113	107	118	97	68	95	63.63	59.55	46.66	169.84
844	105	117	100	116	115	101	97	105	59.98	54.09	67.11	181.18
845	88	110	106	109	114	93	97	84	41.15	43.55	47.42	132.12
846	102	113	106	103	112	85	89	116	59.98	50.09	39.09	149.16
847	99	112	108	100	112	77	81	74	57.55	44.64	56.13	158.32
848	115	115	112	108	111	101	110	68	37.51	63.18	52.34	153.03
849	95	122	111	107	106	109	72	105	30.83	56.64	46.66	134.13
850	83	116	93	103	106	89	97	90	56.95	53.37	54.62	164.94
851	102	112	106	102	105	65	97	100	32.04	23.91	25.46	81.41
852	93	106	93	106	104	117	110	116	35.69	53	44.77	133.46
853	90	121	105	110	102	113	106	116	60.59	49.73	46.29	156.61
854	110	114	113	107	101	89	85	90	46.62	43.55	34.93	125.1
855	84	105	113	102	100	97	81	84	45.41	55.18	48.18	148.77
856	90	106	99	105	98	93	119	95	40.55	61	42.12	143.67
857	115	115	96	112	96	117	102	105	57.55	39.91	40.98	138.44
858	113	81	97	104	86	97	89	95	52.69	47.55	56.13	156.37
859	121	103	101	98	83	105	93	105	38.12	57.37	58.02	153.51
860	75	110	104	115	82	89	89	105	46.01	46.09	48.56	140.66
861	99	101	104	107	77	117	127	100	64.84	21	39.09	124.93
862	69	103	102	105	77	109	97	116	33.26	46.46	37.96	117.68
863	88	85	103	100	77	117	51	116	41.15	37	49.32	127.47
864	97	93	109	92	76	113	102	121	49.66	48.28	43.26	141.2
865	105	99	105	107	75	97	81	132	39.33	62.09	38.71	140.13
866	124	93	95	46	69	109	97	90	62.41	60.28	54.24	176.93
867	108	101	98	104	51	97	93	105	47.84	38.46	53.48	139.78
868	119	115	115	97	126	65	81	95	56.34	44.28	50.07	150.69
869	124	130	116	105	124	101	93	84	56.34	34.46	43.64	134.44
870	139	106	113	113	122	117	127	111	53.91	58.09	58.78	170.78
871	103	103	112	104	122	101	97	100	45.41	51.55	56.51	153.47
872	99	123	113	116	119	97	89	105	44.19	53.37	50.07	147.63
873	110	126	115	110	115	81	68	95	45.41	47.55	44.01	136.97
874	108	128	114	106	115	113	119	100	36.9	38.82	30.76	106.48
875	102	117	115	104	112	93	85	111	51.48	47.18	36.82	135.48
876	148	110	112	104	109	89	89	95	45.41	38.82	34.55	118.78
877	117	91	108	103	108	126	110	111	39.33	26.09	32.65	98.07
878	103	95	107	100	107	85	102	84	51.48	51.18	43.26	145.92
879	108	119	109	103	106	122	85	116	56.95	54.46	50.07	161.48
880	93	124	106	107	105	77	60	84	47.84	63.55	22.81	134.2
881	90	106	103	99	105	109	93	105	44.8	50.46	39.85	135.11
882	82	108	107	109	102	117	93	111	57.55	46.82	41.36	145.73
883	117	107	117	103	102	81	93	105	58.77	37.73	42.88	139.38
884	137	120	106	110	101	122	102	137	39.33	38.82	44.01	122.16
885	115	110	110	104	101	117	119	132	40.55	34.82	36.06	111.43
886	135	122	114	98	99	130	114	121	51.48	42.82	37.58	131.88
887	95	116	113	100	98	109	123	90	50.27	33.73	40.98	124.98
888	119	104	109	101	94	126	72	137	53.91	61.37	51.97	167.25
889	90	92	116	106	108	117	123	111	58.0611	53.1567	42.0119	153.23
890	128	109	112	104	92	97	110	111	55.5117	60.9269	51.8329	168.272
891	128	87	98	88	63	93	102	95	35.7967	43.444	42.9623	122.203
892	119	110	117	105	104	105	102	116	63.3297	57.236	54.0506	174.616
893	103	120	114	110	119	117	114	111	61.1203	65.2005	53.417	179.738
894	139	124	102	104	105	109	97	105	61.6301	63.0637	60.0317	184.726
895	119	112	109	106	108	105	97	116	55.5117	62.0924	56.2683	173.872
896	128	118	91	106	92	113	127	121	42.7649	60.3441	60.0317	163.141
897	93	104	96	104	69	97	93	111	37.8362	42.8612	42.9623	123.66
898	97	99	99	102	77	93	123	105	40.2156	38.7819	47.7144	126.712
899	95	112	105	115	86	97	85	100	55.5117	40.9187	57.5355	153.966
900	103	115	111	96	92	113	97	105	39.0259	62.0924	52.8234	153.942
901	121	102	108	108	96	101	89	95	55.5117	49.8544	59.1195	164.486
902	95	114	103	98	85	97	93	95	60.1005	34.8968	47.7144	142.712
903	97	120	111	108	103	77	119	105	65.1992	39.1704	61.9708	166.34
904	110	106	100	102	85	126	106	111	61.6301	45.5808	40.4279	147.639
905	105	116	107	103	98	117	119	127	64.8593	53.1567	42.9623	160.978
906	110	89	105	97	85	85	93	90	61.1203	33.1485	41.3783	135.647
907	95	87	125	106	86	109	123	137	52.7924	49.8544	42.9623	145.609
908	99	92	111	109	108	105	131	116	49.7332	43.444	62.2876	155.465
909	122	100	110	103	85	109	114	132	52.7924	59.3728	44.0133	156.179
910	105	117	112	107	116	109	110	111	53.8121	58.5958	63.238	175.646
911	132	133	115	106	124	122	106	137	64.8593	66.366	66.8395	198.065
912	115	120	105	104	65	105	102	116	39.0259	51.4084	60.0317	150.466
913	97	107	93	103	96	105	102	111	48.2036	47.3291	46.764	142.297
914	93	110	96	104	100	77	114	105	45.4842	48.8831	51.8329	146.2
915	102	118	113	104	93	101	93	105	39.5358	56.6533	63.5548	159.744
916	97	100	104	98	86	85	85	74	49.7332	42.2785	41.3783	133.39
917	102	115	91	105	82	109	89	105	44.6345	35.2853	61.2331	141.153
918	139	105	100	105	110	113	110	137	64.1795	48.8831	63.6358	176.698
919	82	117	112	109	86	97	106	105	59.0808	39.1704	49.6153	147.866
920	95	96	110	100	86	113	93	100	46.334	36.0623	53.417	135.813
921	105	114	112	107	81	109	114	132	41.4053	62.0924	51.2216	154.719
922	64	114	116	105	77	89	97	74	48.2036	34.1198	45.8136	128.137
923	108	102	113	109	100	113	114	132	55.5117	65.0062	41.0615	161.579
924	82	120	97	107	86	109	110	90	36.8164	38.1991	63.6358	138.651
925	90	113	88	111	95	146	131	137	36.6465	60.9269	44.0133	141.587
926	88	112	105	106	115	126	106	137	52.7924	52.1854	53.1002	158.078
927	128	117	111	101	88	130	131	137	48.2036	55.2935	64.8372	168.334
928	97	94	108	95	77	101	85	84	53.8121	38.7819	34.0018	126.596
929	110	86	113	102	96	117	119	132	41.4053	57.236	48.3481	146.989
930	110	113	96	98	91	126	123	111	37.4963	52.1854	58.0294	147.711
931	95	108	97	101	78	109	106	111	41.4053	41.6957	45.6151	128.716
932	113	113	104	101	91	113	114	116	60.1005	45.5808	52.4666	158.148
933	75	96	103	107	99	69	97	95	44.1246	46.1636	38.8073	129.095
934	68	107	113	111	100	89	97	121	49.0533	44.0268	52.4666	145.547
935	90	105	93	106	88	101	106	84	42.7649	44.8038	44.2296	131.798
936	83	107	102	103	100	109	106	100	40.0456	46.5521	54.4253	141.023
937	122	112	114	97	88	130	131	132	48.2036	53.1567	60.7036	162.064
938	103	93	110	115	112	97	81	116	53.8121	58.5958	50.5657	162.974
939	83	105	114	107	90	97	97	100	50.7529	36.0623	57.6289	144.444
940	88	117	113	105	85	89	93	127	42.7649	57.8188	46.8165	147.4
941	102	94	94	104	80	113	85	100	39.0259	40.9187	46.8165	126.761
942	108	113	113	105	98	105	102	116	44.1246	54.3222	65.2377	163.684
943	64	88	107	110	79	105	110	84	35.9667	36.8393	38.8438	111.65
944	99	71	102	107	88	85	93	79	45.4842	34.5083	45.8136	125.806
945	103	106	98	98	80	105	102	105	38.3461	60.9269	32.8004	132.073
946	90	101	103	109	89	93	97	105	42.7649	43.444	52.8234	139.032
947	113	118	114	110	100	103	110	116	50.7529	63.6464	59.7531	174.152
948	97	114	104	98	95	101	64	105	47.1838	44.8038	59.1195	151.107
949	102	124	108	105	108	113	110	127	53.8121	54.3222	62.2876	170.422
950	64	87	100	106	99	105	93	90	37.6662	33.7313	44.2296	115.627
951	110	105	104	106	64	109	110	100	42.7649	54.3222	39.4774	136.565
952	122	107	100	99	107	97	93	95	51.2628	55.682	56.2683	163.213
953	84	70	117	110	64	77	76	79	39.7057	37.2279	32.8004	109.734
954	128	123	106	89	75	109	106	105	59.0808	53.1567	45.4968	157.734
955	115	118	109	108	114	117	114	127	58.0611	64.0349	56.4275	178.524
956	108	106	101	104	103	113	110	116	56.0216	54.905	46.764	157.691
957	97	87	100	112	89	69	60	100	44.6345	40.9187	48.0313	133.584
958	105	109	100	107	69	89	72	105	45.4842	40.1417	52.8234	138.449
959	105	106	101	98	72	126	93	100	45.4842	38.7819	48.0313	132.297
960	103	105	107	119	112	97	123	116	64.8593	50.2429	54.6842	169.786
961	122	108	111	103	88	130	89	121	49.7332	66.7545	44.4138	160.901
962	83	105	120	115	107	93	89	116	63.3297	39.3646	59.1195	161.814
963	110	110	99	109	99	126	131	127	55.5117	64.4235	38.8073	158.742
964	97	107	115	107	111	109	102	111	48.2036	59.5671	56.2683	164.039
965	88	102	110	104	94	93	102	100	46.334	50.2429	46.764	143.341
966	119	109	110	110	93	126	110	127	60.1005	62.4809	45.4968	168.078
967	122	108	111	109	79	109	110	105	59.0808	46.1636	55.001	160.245
968	69	113	99	108	101	122	123	116	36.1366	56.6533	45.2147	138.005
969	97	107	113	103	91	105	89	95	62.31	38.1991	52.8234	153.333
970	117	97	101	116	83	109	110	111	58.0611	54.3222	42.011	154.394
971	128	102	103	95	113	105	102	116	60.1005	65.0062	42.011	167.118
972	93	103	99	105	89	101	93	100	52.7924	41.6957	42.0119	136.5
973	110	116	114	114	109	122	119	137	56.0216	62.0924	60.0317	178.146
974	105	127	114	100	68	97	85	105	42.7649	44.8038	66.0386	153.607
975	88	93	120	110	108	117	119	111	49.0533	54.3222	51.8329	155.209
976	95	110	110	105	94	105	102	127	59.0808	50.8257	44.2296	154.136
977	103	92	102	104	77	97	97	90	40.7255	46.5521	40.8096	128.087
978	90	109	112	94	26	69	64	63	35.6268	33.3428	34.0018	102.971
979	95	116	102	109	71	97	110	105	50.7529	48.8831	40.8096	140.446
980	95	117	117	115	89	105	102	105	55.5117	50.8257	56.4275	162.765
981	135	107	102	99	80	101	106	121	52.7924	47.3291	57.6289	157.75
982	110	106	107	86	77	101	110	111	40.7255	48.1061	45.4968	134.328
983	88	94	95	101	98	97	93	95	42.7649	37.4221	47.7144	127.901
984	83	118	116	107	109	138	131	116	58.0611	47.3291	57.5355	162.926
985	97	112	113	109	104	117	110	127	53.8121	52.1854	57.8523	163.85
986	122	83	111	109	84	109	127	105	63.6696	51.4084	37.2055	152.284
987	95	104	110	104	68	97	89	95	42.7649	35.6738	52.4666	130.905
988	97	116	109	106	87	122	131	116	58.0611	47.7176	49.6153	155.394
989	149	85	98	100	96	93	81	95	58.0611	45.5808	56.4275	160.069
990	110	105	94	106	85	85	89	95	44.1246	57.8188	43.2124	145.156
991	103	124	98	102	122	146	131	137	46.334	60.3441	65.4557	172.134
992	105	117	105	99	82	109	110	100	44.1246	44.8038	60.7036	149.632
993	113	111	102	103	86	146	131	127	49.0533	63.0637	42.0119	154.129
994	105	107	90	106	81	101	110	105	44.1246	40.1417	52.8234	137.09
995	83	95	99	104	97	113	76	100	53.8121	42.2785	32.8004	128.891
996	115	122	103	107	92	142	131	132	61.1203	47.3291	57.5355	165.985
997	102	127	96	101	119	109	110	111	63.3297	45.5808	60.7036	169.614
998	90	109	104	102	57	73	76	68	37.3263	41.6957	40.1111	119.133
999	108	117	100	51	102	81	72	105	51.2628	36.8393	40.8096	128.912
1000	128	121	114	111	107	126	97	137	63.3297	62.0924	62.9212	188.343
1001	113	116	105	115	103	81	60	121	62.31	49.8544	61.9708	174.135
1002	115	105	102	104	82	109	102	105	58.0611	41.6957	51.2216	150.978
1003	102	121	94	113	100	93	93	111	52.7924	55.682	52.4666	160.941
1004	88	106	114	104	88	73	72	111	55.5117	36.8393	54.0506	146.402
1005	77	118	120	115	99	101	89	111	51.2628	63.8407	44.0133	159.117
1006	97	112	112	99	97	89	110	116	59.0808	40.1417	56.5851	155.808
1007	115	121	108	99	98	93	106	105	48.2036	63.6464	55.001	166.851
1008	99	97	120	97	110	93	102	100	55.5117	40.9187	61.9708	158.401
1009	110	105	101	106	85	101	93	90	58.0611	48.8831	41.6106	148.555
1010	115	104	115	103	93	109	110	116	60.1005	35.6738	66.0386	161.813
1011	84	81	108	104	97	113	106	100	36.4765	37.2279	51.8329	125.537
1012	90	84	110	112	69	105	102	116	44.6345	42.8612	35.6037	123.099
1013	132	123	113	115	98	138	127	137	61.6301	66.366	65.1389	193.135
1014	124	95	97	104	77	109	68	90	40.0456	42.8612	60.0317	142.939
1015	99	94	99	192	98	109	93	111	63.3297	65.0062	66.439	194.775
1016	128	109	101	109	115	105	114	121	65.5392	47.7176	65.6381	178.895
1017	115	126	116	106	115	130	106	132	62.31	62.0924	63.6358	188.038
1018	103	93	107	51	88	65	64	63	35.4568	33.1485	39.1606	107.766
1019	115	120	115	112	103	101	81	111	65.1992	57.8188	56.5851	179.603
1020	103	119	104	113	100	97	97	100	52.7924	49.8544	62.6044	165.251
1021	135	127	117	104	100	142	131	137	64.8593	66.9488	64.0363	195.844
1022	95	89	110	102	86	109	119	100	46.334	34.8968	51.2216	132.452
1023	122	113	104	110	113	97	106	121	58.0611	56.6533	62.9212	177.636
1024	105	116	105	108	111	130	123	116	47.1838	54.3222	66.4061	167.912
1025	110	105	108	119	68	85	72	105	43.1049	50.8257	57.6289	151.559
1026	124	125	116	100	105	113	106	121	61.1203	54.905	64.5053	180.531
1027	110	124	104	110	103	122	102	127	64.1795	46.1636	63.6358	173.979
1028	119	118	97	96	110	134	131	111	61.1203	48.1061	58.4298	167.656
1029	108	119	114	104	112	105	114	111	60.1005	51.4084	64.4367	175.946
1030	128	112	108	104	105	85	85	121	61.1203	53.1567	62.034	176.311
1031	102	96	104	98	85	97	93	95	50.7529	38.1991	44.2296	133.182
1032	95	132	102	100	116	117	106	116	52.7924	57.236	58.4298	168.458
1033	90	107	109	110	98	134	131	121	49.7332	49.8544	54.0506	153.638
1034	128	98	93	105	60	97	97	105	37.3263	55.2935	38.8073	131.427
1035	97	112	105	118	96	93	97	127	52.7924	59.3728	46.8165	158.982
1036	110	85	97	95	69	97	97	84	43.1049	32.5657	36.805	112.476
1037	108	67	108	90	94	122	106	100	38.3461	42.2785	44.4138	125.038
1038	75	71	113	104	98	89	81	100	40.7255	44.0268	33.6014	118.354
1039	128	111	110	92	110	109	93	105	62.31	56.6533	54.4253	173.389
1040	97	120	100	106	95	117	110	111	46.334	62.4809	45.6151	154.43
1041	105	114	113	106	110	105	93	105	55.5117	63.0637	54.0506	172.626
1042	121	115	110	106	118	89	68	127	65.3692	59.3728	57.8523	182.594
1043	84	100	120	113	122	101	102	105	58.0611	54.905	53.1002	166.066
1044	128	116	108	109	94	105	89	105	58.0611	52.1854	64.4367	174.683
1045	110	77	96	105	97	93	85	105	47.1838	35.0911	50.5657	132.841
1046	82	105	110	113	100	97	114	100	58.0611	44.0268	50.5657	152.654
1047	113	121	110	109	95	105	102	116	59.0808	60.3441	51.8329	171.258
1048	119	119	112	97	125	146	137	137	64.1795	65.7832	53.1002	183.063
1049	103	88	105	107	108	101	102	111	47.1838	59.3728	45.4968	152.053
1050	113	83	110	104	92	101	97	105	41.4053	58.5958	45.4968	145.498
1051	124	118	107	100	116	97	127	121	50.7529	64.4235	63.5548	178.731
1052	119	109	100	110	93	109	110	116	63.3297	33.537	65.7725	162.639
1053	121	113	107	112	121	105	114	127	56.0216	65.589	63.6358	185.246
1054	103	91	102	101	78	122	114	105	39.5358	38.1991	49.6153	127.35
1055	103	112	101	94	87	93	85	105	49.0533	56.6533	37.2055	142.912
1056	121	108	104	104	108	113	106	116	50.7529	60.3441	56.4275	167.525
1057	99	121	98	110	99	105	114	111	39.5358	63.6464	54.4253	157.607
1058	121	113	99	99	108	126	110	127	44.1246	65.9775	55.6266	165.729
1059	105	112	106	99	103	105	106	116	49.0533	65.3947	42.9623	157.41
1060	84	93	116	114	85	89	85	100	47.1838	40.1417	53.1002	140.426
1061	105	97	98	108	58	77	93	100	45.4842	34.314	44.2296	124.028
1062	93	61	97	102	62	73	85	79	37.3263	33.1485	31.5991	102.074
1063	97	110	110	109	35	89	89	90	39.0259	36.8393	42.0119	117.877
1064	110	75	118	119	59	97	85	95	38.3461	58.5958	31.9995	128.941
1065	150	121	110	100	121	93	97	121	63.6696	66.5603	66.7229	196.953
1066	88	93	100	108	57	81	97	90	36.4765	33.9255	40.4279	110.83
1067	110	74	99	95	79	93	89	90	45.1443	41.1589	34.984	121.287
1068	93	93	107	111	80	134	131	116	42.0851	39.5221	49.7465	131.354
1069	93	108	113	97	74	113	106	111	52.6224	37.2715	42.787	132.681
1070	88	109	113	104	93	81	85	95	39.3658	62.028	44.6851	146.079
1071	110	105	113	111	97	113	131	116	62.4799	52.0027	53.7535	168.236
1072	93	108	99	103	69	97	89	95	46.8439	44.2279	34.3513	125.423
1073	110	113	111	97	119	113	81	132	60.2705	56.9131	58.1822	175.366
1074	97	91	107	103	83	130	85	84	37.8362	53.4349	36.6712	127.942
1075	103	108	105	87	101	113	114	111	65.1992	33.9979	47.2158	146.413
1076	113	103	96	105	100	117	110	132	47.0139	66.12	43.8415	156.975
1077	103	105	102	105	104	109	76	121	46.334	62.4372	48.9029	157.674
1078	121	102	92	94	93	109	110	111	44.1246	59.7774	39.4128	143.315
1079	119	111	93	107	96	126	89	127	48.7134	60.5958	52.4881	161.797
1080	110	109	104	94	75	109	123	105	40.8954	52.4119	42.787	136.094
1081	119	87	99	97	91	97	97	105	55.5117	37.2715	45.3178	138.101
1082	108	105	116	111	122	126	131	137	61.8001	63.8694	60.2912	185.961
1083	79	105	106	108	95	81	64	95	51.9426	37.4761	48.4812	137.9
1084	102	102	99	105	110	105	106	121	50.9229	56.2993	50.3792	157.601
1085	102	112	111	110	70	117	110	121	45.1443	45.2509	55.0188	145.414
1086	103	122	131	99	121	126	123	132	64.8593	66.9384	66.1961	197.994
1087	110	101	105	97	101	109	89	116	53.6422	57.9361	44.4742	156.052
1088	132	109	113	106	103	142	114	127	63.3297	63.4602	59.8694	186.659
1089	117	105	107	112	122	122	123	137	63.6696	58.3453	66.1961	188.211
1090	93	106	110	98	81	113	110	111	42.0851	51.3889	41.5217	134.996
1091	108	103	109	111	111	113	119	116	56.1915	56.2993	56.9169	169.408
1092	90	101	113	111	95	105	110	116	55.5117	49.5475	43.8415	148.901
1093	113	98	106	103	93	98	97	105	46.334	50.5705	56.4951	153.4
1094	115	93	107	105	89	117	119	116	50.9229	64.6878	32.0315	147.642
1095	113	88	111	107	110	89	72	111	51.9426	50.5705	59.8694	162.382
1096	83	103	101	44	144	93	119	105	47.6937	39.5221	40.2563	127.472
1097	88	110	109	99	95	117	102	116	46.8439	37.2715	58.604	142.719
1098	88	94	109	107	101	101	119	95	44.1246	46.6831	50.1683	140.976
1099	117	92	110	96	115	93	93	105	58.0611	40.3405	66.8288	165.23
1100	95	90	104	99	87	93	97	79	53.6422	33.7933	40.6781	128.114
1101	108	97	103	28	84	81	85	84	42.425	40.3405	33.2969	116.062
1102	69	109	115	104	106	101	110	95	42.425	52.0027	49.3247	143.752
1103	79	92	109	104	99	101	127	84	50.9229	43.6141	34.7731	129.31
1104	102	94	108	103	106	105	89	111	59.0808	43.6141	52.0663	154.761
1105	102	98	111	102	112	117	106	116	62.8198	44.8417	55.4406	163.102
1106	117	114	110	104	114	122	106	121	63.8396	56.2993	60.0803	180.219
1107	105	106	112	102	96	101	89	100	64.1795	53.0257	44.0524	161.258
1108	102	95	107	109	79	89	93	100	49.3933	44.8417	42.787	137.022
1109	124	113	110	106	115	122	119	132	60.2705	65.5062	63.6654	189.442
1110	103	99	113	106	113	105	93	116	64.6894	41.5681	60.7129	166.97
1111	88	95	108	55	102	122	119	74	37.3263	32.5657	49.7465	119.639
1112	93	102	109	53	65	73	81	84	50.9229	34.2025	31.8206	116.946
1113	95	95	110	99	99	85	81	84	51.9426	35.2255	54.3862	141.554
1114	113	102	108	100	60	97	85	84	38.1761	50.5705	40.6781	129.425
1115	93	115	116	113	107	93	97	111	57.3812	50.7751	62.611	170.767
1116	95	101	106	109	89	89	68	84	64.3495	42.5911	36.0385	142.979
1117	56	112	103	107	116	109	110	116	40.8954	49.5475	46.3722	136.815
1118	97	106	102	94	81	85	89	105	49.3933	43.6141	35.1949	128.202
1119	56	97	100	107	84	93	114	95	39.3658	46.6831	32.6642	118.713
1120	97	91	103	93	94	93	106	90	42.595	33.5887	51.2228	127.406
1121	117	105	109	108	103	138	119	127	60.2705	43.8187	65.7744	169.864
1122	99	95	110	111	97	126	127	111	58.0611	57.9361	34.5622	150.559
1123	93	61	101	109	74	93	97	95	37.1564	34.8163	45.1069	117.08
1124	82	105	109	99	102	101	102	100	47.6937	38.7037	52.4881	138.886
1125	108	84	111	107	104	126	110	121	40.8954	54.8671	58.8149	154.577
1126	90	96	114	100	95	97	89	100	46.334	50.5705	40.2563	137.161
1127	128	89	93	95	73	101	110	111	40.8954	48.9337	37.0929	126.922
1128	99	61	91	101	46	97	89	79	36.9864	32.7703	32.4533	102.21
1129	119	93	106	103	90	109	106	95	43.6147	56.9131	48.0594	148.587
1130	115	95	108	105	82	93	106	111	59.0808	48.1153	40.2563	147.452
1131	82	113	115	101	109	109	114	105	60.2705	53.6395	45.1069	159.017
1132	88	98	94	94	106	113	102	95	53.6422	36.2485	38.3583	128.249
1133	110	86	105	101	102	81	85	90	46.8439	54.4579	42.9979	144.3
1134	90	88	113	107	83	77	81	100	52.6224	38.2945	37.7256	128.643
1135	121	104	117	114	114	105	106	111	61.8001	64.4832	65.5635	191.847
1136	108	121	109	92	118	93	97	137	62.4799	62.4372	48.4812	173.398
1137	115	109	119	102	95	97	93	116	56.5314	51.3889	61.3456	169.266
1138	124	106	107	116	102	126	123	132	58.5709	59.7774	58.604	176.952
1139	113	111	111	103	101	105	89	100	63.3297	43.0003	62.611	168.941
1140	93	102	105	104	97	89	110	100	48.7134	53.0257	41.3108	143.05
1141	95	105	93	99	78	93	106	95	44.1246	41.1589	39.4128	124.696
1142	80	95	99	104	31	101	89	90	38.3461	37.2715	31.6097	107.227
1143	95	87	94	95	69	93	97	90	46.334	39.5221	32.2424	118.099
1144	99	113	112	104	102	113	97	127	53.6422	66.3246	43.8415	163.808
1145	113	93	103	106	97	81	81	111	43.6147	58.959	47.4267	150
1146	97	93	98	101	74	117	89	90	42.0851	41.7727	37.7256	121.583
1147	93	93	107	104	77	52	93	74	38.686	32.9749	54.3862	126.047
1148	77	101	115	103	88	97	76	95	37.4963	53.4349	39.6237	130.555
1149	128	109	119	102	106	97	102	111	62.8198	63.6648	61.5565	188.041
1150	99	111	111	100	113	109	119	100	50.9229	61.005	54.3862	166.314
1151	113	100	99	107	77	77	93	95	56.1915	35.4301	47.2158	138.837
1152	105	108	103	111	113	122	106	105	49.3933	61.6188	56.4951	167.507
1153	97	109	114	115	127	113	114	116	57.3812	64.2786	61.9783	183.638
1154	110	94	109	109	96	97	93	100	48.7134	47.0923	62.1892	157.995
1155	122	113	110	109	107	126	119	127	60.2705	66.5292	56.9169	183.717
1156	115	103	93	96	91	101	85	84	43.6147	46.6831	50.5901	140.888
1157	119	118	109	110	122	122	97	137	65.5392	66.7338	66.407	198.68
1158	83	91	110	110	98	126	102	100	50.9229	38.7037	47.8485	137.475
1159	105	107	115	102	114	113	110	116	51.9426	65.9154	52.0663	169.924
1160	105	91	106	100	108	97	114	105	48.7134	44.2279	55.6515	148.593
1161	56	110	104	102	66	73	85	79	41.2353	40.3405	35.4058	116.982
1162	83	96	114	104	105	85	102	111	55.5117	57.1177	31.3988	144.028
1163	73	89	123	67	148	113	114	121	45.1443	63.051	33.5078	141.703
1164	73	101	111	112	108	126	127	127	57.3812	54.8671	33.9296	146.178
1165	83	111	110	112	116	93	102	116	62.4799	49.5475	53.7535	165.781
1166	121	113	103	90	61	85	102	90	38.1761	33.5887	63.4545	135.219
1167	88	105	110	110	101	117	123	121	52.6224	54.4579	47.8485	154.929
1168	99	110	113	102	111	113	102	131	57.3812	59.3682	50.1683	166.918
1169	119	91	99	103	100	97	102	111	45.1443	65.5062	42.1544	152.805
1170	103	94	104	92	59	69	76	79	51.9426	35.0209	33.9296	120.893
1171	84	102	110	107	105	97	110	100	49.3933	48.9337	48.9029	147.23
1172	102	109	104	113	108	117	106	121	55.5117	60.5958	51.2228	167.33
1173	99	91	92	104	88	93	85	100	45.1443	48.1153	32.8751	126.135
1174	117	104	112	103	114	117	102	127	58.5709	56.2993	60.502	175.372
1175	102	99	113	100	102	101	106	105	40.8954	56.2993	59.4476	156.642
1176	93	74	118	110	141	122	123	132	56.5314	52.0027	59.0258	167.56
1177	99	108	115	106	120	97	97	116	58.0611	54.4579	61.3456	173.865
1178	108	87	93	74	78	81	76	79	40.8954	34.8163	42.1544	117.866
1179	83	90	111	97	92	142	114	101	42.0851	37.8853	45.7395	125.71
1180	113	87	110	107	104	126	106	127	48.7134	65.097	45.7395	159.55
1181	73	73	114	100	77	89	97	84	42.0851	37.2715	37.7256	117.082
1182	119	111	115	49	110	93	68	105	43.6147	36.2485	64.7199	144.583
1183	103	104	107	93	102	77	60	95	46.334	43.0003	58.1822	147.517
1184	84	79	101	108	63	81	81	84	39.3658	38.2945	38.991	116.651
1185	122	113	107	108	94	113	85	121	57.3812	56.9131	56.4951	170.789
1186	97	103	107	99	92	109	110	111	38.686	48.5245	52.9099	140.12
1187	110	88	113	97	94	117	93	84	51.9426	48.5245	43.8415	144.309
1188	108	110	110	104	106	97	106	127	55.5117	62.8464	49.3247	167.683
1189	97	102	105	95	114	105	85	100	50.9229	42.5911	60.9238	154.438
1190	77	91	115	97	106	117	123	100	53.6422	37.8853	41.3108	132.838
1191	128	91	108	114	105	97	106	121	61.8001	53.0257	58.1822	173.008
1192	99	102	108	104	91	101	97	84	54.6619	33.5887	57.3387	145.589
1193	119	108	107	95	119	109	97	111	63.6696	45.8647	64.2981	173.832
1194	90	119	110	100	107	105	106	111	60.9503	39.5221	62.8219	163.294
1195	79	100	113	101	77	56	47	79	39.5358	45.8647	38.1474	123.548
1196	102	102	98	102	101	101	114	90	60.2705	44.8417	42.1544	147.267
1197	99	111	108	110	104	105	114	127	53.6422	58.959	52.0663	164.668
1198	95	112	109	109	98	105	102	116	64.6894	61.005	35.6167	161.311
1199	99	111	105	102	95	109	81	127	56.1915	34.8163	59.4476	150.455
1200	119	90	112	106	97	81	119	105	64.1795	36.2485	61.9783	162.406
1201	95	93	103	92	104	113	110	116	47.6937	48.1153	38.5692	134.378
1202	102	103	101	107	108	93	76	111	61.8001	40.3405	58.1822	160.323
1203	105	108	105	105	110	122	114	116	60.9503	41.1589	63.8763	165.986
1204	105	106	111	98	95	93	85	100	50.9229	42.5911	63.4545	156.969
1205	110	113	114	104	122	113	102	127	65.3692	59.3682	63.4545	188.192
1206	102	100	104	104	111	101	97	127	54.6619	64.074	41.3108	160.047
1207	128	90	101	118	114	126	114	137	60.9503	57.9361	57.3387	176.225
1208	103	107	106	104	89	109	119	121	40.8954	61.2096	44.2633	146.368
1209	93	107	86	105	70	109	114	105	46.334	41.1589	34.1404	121.633
1210	93	104	104	96	122	113	97	132	54.6619	48.1153	55.8624	158.64
1211	119	102	118	110	108	122	102	127	58.5709	65.097	54.597	178.265
1212	103	92	97	89	106	97	93	105	50.9229	45.2509	38.991	135.165
1213	93	68	104	100	77	73	89	95	39.3658	42.5911	36.0385	117.995
1214	115	100	105	99	79	93	99	105	47.6937	45.8647	47.2158	140.774
1215	95	107	89	97	107	113	93	105	43.6147	46.6831	47.2158	137.514
1216	99	100	109	104	86	77	102	111	37.8362	54.4579	46.1613	138.455
1217	103	107	112	100	109	97	93	111	54.6619	56.2993	53.7535	164.715
1218	117	109	114	97	114	126	119	121	59.0808	52.4119	65.1417	176.634
1219	117	97	114	106	96	69	76	111	61.8001	50.5705	52.0663	164.437
1220	102	91	106	89	103	109	114	100	46.334	51.3889	38.1474	135.87
1221	97	102	115	95	97	105	106	95	52.6224	41.5681	53.1208	147.311
1222	128	114	113	92	126	109	68	121	65.1992	62.8464	64.9308	192.976
1223	128	103	105	108	113	142	131	132	56.1915	58.1407	64.0872	178.419
1224	82	91	120	102	78	105	89	90	41.2353	47.0923	36.6712	124.999
1225	139	110	98	110	105	130	102	137	58.0611	62.028	64.509	184.598
1226	103	116	111	96	88	109	119	116	48.7134	58.959	46.1613	153.834
1227	113	93	107	101	87	101	97	100	40.8954	63.4602	37.0929	141.449
1228	103	106	116	102	116	109	89	111	60.2705	57.3223	52.9099	170.503
1229	117	99	90	90	116	97	106	105	54.6619	60.5958	36.6712	151.929
1230	117	117	117	103	120	97	89	127	62.4799	65.7108	65.3526	193.543
1231	103	98	99	108	106	109	93	105	43.6147	56.2993	55.4406	155.355
1232	83	69	107	95	55	113	123	95	45.1443	36.2485	33.086	114.479
1233	139	99	105	105	107	105	85	105	63.3297	59.982	55.0188	178.331
1234	117	112	113	103	120	105	127	137	60.9503	61.6188	66.6179	189.187
1235	79	111	97	111	114	93	102	95	54.6619	48.1153	51.2228	154
1236	110	93	112	104	99	122	131	116	62.6499	45.1672	45.972	153.789
1237	108	89	109	110	70	113	110	90	39.7057	43.9378	50.2489	133.892
1238	110	66	109	99	80	89	76	95	31.2079	33.7952	58.8027	123.806
1239	99	104	112	107	87	97	106	90	40.5555	41.1716	63.8716	145.599
1240	95	95	96	112	94	105	76	127	31.7177	62.0717	43.1207	136.91
1241	110	69	93	102	77	93	93	79	32.3976	38.4055	48.8233	119.626
1242	103	82	110	104	88	117	106	116	33.4173	64.8379	34.8837	133.139
1243	110	117	110	101	110	134	119	116	51.6027	66.221	50.7241	168.548
1244	124	89	112	108	119	97	89	105	50.243	55.3099	64.6637	170.217
1245	60	79	106	96	82	69	68	90	27.9787	40.5569	32.9829	101.519
1246	117	102	107	97	91	134	127	116	41.9152	57.7687	48.8233	148.507
1247	83	91	120	106	68	97	102	100	44.2945	49.4702	32.5077	126.272
1248	99	111	112	116	96	93	123	116	39.7057	62.0717	56.5851	158.362
1249	99	97	101	94	101	73	106	100	65.4943	41.94	32.9829	140.417
1250	90	107	95	100	85	97	110	111	28.3186	46.704	54.8426	129.865
1251	95	103	105	100	114	117	106	127	35.9667	66.682	47.8728	150.521
1252	121	118	112	105	125	97	110	121	64.0095	66.3746	53.5754	183.96
1253	90	85	108	101	66	81	131	90	35.9667	38.4055	45.0216	119.394
1254	95	111	97	88	79	117	85	84	34.777	60.3812	31.3988	126.557
1255	121	117	115	113	102	109	114	121	56.1915	59.7665	63.8716	179.83
1256	108	87	107	97	80	93	93	95	51.6027	35.9466	45.0216	132.571
1257	122	107	106	111	107	142	110	116	63.1598	56.5393	52.4666	172.166
1258	121	107	109	104	104	97	102	116	57.7211	47.7797	61.1788	166.68
1259	105	106	116	100	62	97	93	105	33.4173	51.1606	49.9321	134.51
1260	113	124	112	109	111	101	123	116	54.6619	65.4526	62.1292	182.244
1261	75	81	114	111	77	73	85	79	31.2079	51.1606	39.0022	121.371
1262	93	114	108	107	101	81	64	79	37.4963	53.9268	61.8124	153.235
1263	82	108	99	104	97	117	102	100	44.2945	35.793	56.5851	136.673
1264	132	126	113	111	122	105	114	137	61.2902	60.3812	66.7229	188.394
1265	117	94	101	105	106	89	97	100	48.8834	66.682	38.0518	153.617
1266	128	105	109	115	98	122	110	105	48.0336	63.9158	61.0204	172.97
1267	128	110	113	115	119	97	93	95	57.7211	62.8401	63.8716	184.433
1268	90	88	109	105	98	113	106	111	47.1838	45.9356	43.5959	136.715
1269	103	108	93	107	96	73	64	100	54.6619	37.9444	52.4666	145.073
1270	90	97	101	98	78	85	119	95	32.7375	43.4768	46.4472	122.661
1271	93	99	99	99	77	85	106	95	34.777	50.3923	39.0022	124.171
1272	122	83	104	105	69	109	102	105	37.4963	49.4702	45.0216	131.988
1273	119	112	108	94	107	97	102	116	54.6619	57.3077	49.6153	161.585
1274	117	107	114	102	113	109	114	121	61.8001	59.7665	50.7241	172.291
1275	84	109	109	102	95	97	123	116	51.6027	51.1606	39.0022	141.766
1276	150	113	88	94	69	93	102	95	46.504	49.4702	54.209	150.183
1277	128	100	94	110	85	97	110	105	63.8396	53.9268	34.4085	152.175
1278	105	77	114	109	80	97	102	74	44.2945	57.3077	31.8741	133.476
1279	69	119	111	104	94	93	85	95	45.3143	49.4702	45.972	140.756
1280	95	81	107	109	80	93	97	84	52.6224	36.715	39.6358	128.973
1281	102	102	113	108	105	101	72	116	57.7211	58.6908	40.4279	156.84
1282	88	114	117	108	107	105	97	111	57.7211	66.9893	34.0917	158.802
1283	108	76	96	110	60	77	85	95	36.1366	47.7797	35.3589	119.275
1284	124	78	98	108	69	89	93	90	46.504	49.4702	35.3589	131.333
1285	69	105	106	102	102	105	110	95	28.4886	62.0717	40.9031	131.463
1286	135	117	115	109	110	130	114	127	63.6696	58.6908	63.8716	186.232
1287	128	103	104	94	95	89	68	95	52.6224	65.4526	35.9926	154.068
1288	84	85	102	106	64	81	123	79	39.7057	34.4099	40.4279	114.543
1289	103	96	101	107	84	73	119	90	31.8877	47.7797	56.9019	136.569
1290	90	99	110	94	76	89	106	90	35.9667	45.1672	45.0216	126.155
1291	122	103	101	109	63	113	114	105	45.3143	53.9268	41.8535	141.095
1292	99	67	104	100	82	89	72	100	27.6388	43.9378	48.8233	120.4
1293	105	107	105	103	117	134	131	137	39.7057	65.4526	54.209	159.367
1294	108	113	103	90	48	113	114	95	28.1487	37.1761	56.9019	122.227
1295	84	114	92	95	78	101	85	68	35.9667	38.4055	48.3481	122.72
1296	88	97	110	98	99	85	81	74	38.516	34.1025	66.2477	138.866
1297	110	108	115	108	97	122	119	121	50.243	56.5393	53.5754	160.358
1298	117	94	106	103	107	89	97	90	58.5709	35.3319	62.1292	156.032
1299	117	76	90	99	73	101	102	105	41.9152	39.9422	39.6358	121.493
1300	102	109	97	98	104	109	93	116	48.0336	61.1496	37.1014	146.285
1301	105	105	110	100	100	117	131	100	37.4963	50.3923	64.5053	152.394
1302	95	97	96	106	58	109	110	121	37.4963	36.715	46.9224	121.134
1303	110	78	109	104	89	105	110	105	35.9667	39.4812	60.2284	135.676
1304	119	85	93	108	99	93	89	100	51.6027	45.1672	47.0808	143.851
1305	110	96	114	102	88	113	114	116	43.2748	59.7665	43.1207	146.162
1306	108	100	94	104	65	93	106	84	34.0971	43.4768	49.6153	127.189
1307	105	110	108	103	89	113	114	90	45.3143	50.3923	54.8426	150.549
1308	128	112	104	103	94	122	81	100	58.5709	41.1716	62.6044	162.347
1309	103	103	114	102	89	122	110	116	60.1005	41.94	45.972	148.013
1310	115	74	94	99	55	101	110	105	33.4173	35.3319	37.1014	105.851
1311	95	99	93	105	108	122	106	111	58.9108	37.1761	48.3481	144.435
1312	110	114	89	115	100	117	114	116	54.6619	58.6908	41.8535	155.206
1313	117	101	100	95	73	89	85	95	54.6619	40.5569	39.6358	134.855
1314	113	124	104	106	113	122	127	111	50.243	64.5305	61.8124	176.586
1315	93	71	95	99	56	77	64	42	34.777	32.5657	31.5572	98.9
1316	115	112	113	98	102	113	131	111	53.4722	64.5305	42.6455	160.648
1317	88	75	102	108	68	97	93	116	38.516	36.715	39.0022	114.233
1318	110	93	105	106	105	113	106	111	60.1005	42.8621	50.8825	153.845
1319	105	79	101	96	93	109	114	105	30.1881	42.8621	56.5851	129.635
1320	119	111	106	116	100	122	97	105	48.8834	55.3099	66.0893	170.283
1321	90	97	100	99	83	105	110	100	41.9152	35.793	48.9817	126.69
1322	93	107	108	95	96	105	119	84	41.9152	34.1025	66.0893	142.107
1323	102	104	111	102	93	122	123	116	44.2945	65.6062	37.1014	147.002
1324	110	71	106	93	97	89	93	90	57.7211	40.5569	34.2501	132.528
1325	90	106	105	114	94	105	89	111	47.1838	60.9959	37.1014	145.281
1326	103	90	101	93	103	109	114	111	43.2748	50.3923	42.6455	136.313
1327	132	87	113	100	93	77	110	95	52.6224	65.4526	35.9926	154.068
1328	103	112	111	88	104	97	114	116	48.8834	57.3077	45.972	152.163
1329	149	112	116	107	122	126	131	127	64.8593	64.5305	63.8716	193.261
1330	99	108	115	97	113	126	102	137	62.6499	63.9158	32.3493	158.915
1331	105	71	96	104	69	101	97	95	31.2079	46.704	37.1014	115.013
1332	88	97	97	92	68	101	106	116	46.504	33.3341	35.9926	115.831
1333	113	122	113	112	120	142	123	132	60.1005	63.4548	60.2284	183.784
1334	110	92	107	103	88	93	106	105	41.9152	55.3099	45.0216	142.247
1335	113	88	112	110	91	101	110	95	58.5709	55.3099	36.151	150.032
1336	105	97	110	100	105	109	97	105	45.3143	41.1716	64.5053	150.991
1337	117	102	95	99	73	105	93	105	43.2748	49.4702	40.9031	133.648
1338	113	71	103	103	95	97	123	84	41.9152	35.3319	55.9514	133.199
1339	102	86	100	101	72	81	93	100	53.4722	35.3319	34.8837	123.688
1340	115	92	114	105	124	97	93	95	56.1915	53.9268	59.5947	169.713
1341	132	103	99	107	88	109	110	95	53.4722	37.9444	64.8221	156.239
1342	95	101	111	110	101	97	102	90	38.516	56.5393	55.9514	151.007
1343	75	82	111	108	90	89	76	84	44.2945	33.0268	47.8728	125.194
1344	102	97	109	109	70	97	106	100	37.4963	59.7665	37.1014	134.364
1345	105	71	98	113	61	101	89	84	31.2079	42.8621	42.6455	116.715
1346	95	113	113	103	117	117	114	95	61.2902	41.94	60.862	164.092
1347	88	67	90	111	65	93	89	63	29.1684	33.4878	38.0518	100.708
1348	103	95	94	93	63	101	85	105	39.7057	39.4812	38.0518	117.239
1349	97	109	97	94	85	117	110	105	41.9152	49.4702	40.4279	131.813
1350	102	109	112	107	119	130	119	137	64.1795	52.2364	53.5754	169.991
1351	97	115	115	103	120	101	89	111	51.6027	59.7665	57.8523	169.222
1352	119	92	89	116	88	69	106	47	51.6027	33.1805	59.5947	144.378
1353	105	93	104	110	85	109	106	100	45.3143	53.9268	41.8535	141.095
1354	113	95	94	94	87	81	97	95	43.2748	46.704	42.6455	132.624
1355	149	120	117	109	120	101	123	121	62.6499	66.9893	66.4061	196.045
1356	90	97	114	99	112	109	123	111	33.4173	56.5393	55.9514	145.908
1357	90	112	110	102	99	101	114	84	37.4963	45.9356	64.03	147.462
1358	117	103	117	104	100	97	127	121	63.1598	39.9422	61.8124	164.914
1359	110	94	112	101	92	126	85	105	35.9667	63.9158	43.5959	143.478
1360	117	97	110	108	92	101	76	100	40.5555	64.8379	47.8728	153.266
1361	117	104	115	113	126	97	72	105	65.3692	56.5393	61.8124	183.721
1362	121	82	101	103	102	113	102	105	48.0336	37.9444	60.862	146.84
1363	117	102	104	100	86	93	110	79	59.4207	47.7797	39.0022	146.203
1364	99	115	120	97	63	97	119	105	38.516	57.7687	42.6455	138.93
1365	99	98	96	109	91	105	81	84	56.1915	40.5569	43.1207	139.869
1366	108	118	114	107	115	122	114	116	52.6224	66.0673	59.5947	178.284
1367	132	108	90	109	102	134	127	121	56.1915	52.2364	53.5754	162.003
1368	84	100	95	110	71	93	119	100	29.8482	45.9356	45.972	121.756
1369	83	110	106	104	99	97	93	95	43.2748	59.7665	39.6358	142.677
1370	95	97	101	105	88	97	106	90	50.243	43.4768	41.0615	134.781
1371	97	110	112	107	96	77	89	111	61.2902	55.3099	38.0518	154.652
1372	99	112	109	111	104	101	97	116	41.9152	60.9959	55.9514	158.863
1373	93	110	110	98	103	105	102	95	46.504	45.1672	58.0107	149.682
1374	99	109	110	111	97	89	97	111	59.4207	63.4548	32.1909	155.066
1375	113	96	114	103	82	105	93	121	37.4963	53.9268	52.1498	143.573
1376	113	111	95	107	104	117	106	121	45.3143	47.7797	63.8716	156.966
1377	124	62	110	108	94	105	123	90	56.1915	36.715	49.6153	142.522
1378	121	88	95	105	83	93	89	105	31.2079	57.7687	47.2392	136.216
1379	119	111	109	107	122	138	131	127	64.6894	60.9959	55.1594	180.845
1380	102	117	114	113	115	81	85	100	64.3495	53.9268	59.5947	177.871
1381	83	116	110	104	113	101	81	105	39.7057	62.8401	51.1993	153.745
1382	90	102	103	106	62	65	110	79	34.777	34.5635	53.5754	122.916
1383	110	106	110	109	97	113	119	116	50.243	62.8401	45.0216	158.105
1384	103	97	110	106	92	93	102	95	50.243	39.4812	55.1594	144.884
1385	124	105	104	112	98	105	119	111	51.6027	58.6908	54.209	164.502
1386	102	77	109	105	77	85	89	79	38.516	36.715	52.1498	127.381
1387	103	90	109	111	100	101	89	116	56.1915	42.8621	50.2489	149.303
1388	139	119	115	103	101	97	81	116	61.2902	66.0673	55.9514	183.309
1389	108	84	94	95	66	89	72	84	29.5083	36.8687	49.9321	116.309
1390	128	109	95	106	104	105	85	111	50.243	47.7797	66.0893	164.112
1391	128	103	109	114	92	93	85	95	65.3692	52.2364	51.1993	168.805
1392	121	113	110	104	102	105	110	100	65.0293	50.3923	54.8426	170.264
1393	103	115	98	103	98	77	85	100	48.8834	42.8621	60.2284	151.974
1394	82	89	108	103	58	85	119	100	27.9787	45.1672	34.0917	107.238
1395	82	112	100	106	87	113	110	116	33.7572	45.1672	54.8426	133.767
1396	103	85	95	109	92	101	93	100	47.1838	50.3923	35.3589	132.935
1397	90	98	100	101	83	97	106	79	29.3383	43.9378	54.209	127.485
1398	119	119	94	98	98	105	81	90	40.5555	62.0717	51.5161	154.143
1399	97	107	99	112	82	105	85	105	43.2748	52.2364	45.0216	140.533
1400	115	123	114	99	106	97	110	90	64.6894	49.4702	62.6044	176.764
1401	121	82	110	100	68	113	110	90	31.7177	39.4812	60.2284	131.427
1402	110	114	108	100	109	93	72	116	47.1838	57.3077	57.6939	162.185
1403	115	116	114	101	112	122	127	121	61.2902	56.5393	59.5947	177.424
1404	99	84	107	102	65	89	114	90	31.2079	38.8665	51.5161	121.591
1405	121	119	111	104	100	105	114	105	56.1915	57.3077	60.862	174.361
1406	121	114	114	106	86	130	131	111	57.7211	63.4548	40.4279	161.604
1407	128	106	106	116	74	122	93	90	48.8834	63.4548	43.5959	155.934
1408	115	98	106	109	91	85	102	105	58.5709	58.6908	35.9926	153.254
1409	121	110	98	111	112	93	102	116	57.7211	62.8401	50.7241	171.285
1410	90	116	110	97	109	109	127	95	40.5555	60.3812	52.1498	153.086
1411	128	109	103	115	97	117	114	111	61.2902	62.0717	46.4472	169.809
1412	117	111	109	99	81	89	93	105	44.2945	49.4702	57.2187	150.983
1413	135	79	110	100	107	101	123	121	37.4963	53.9268	65.4557	156.879
1414	110	93	102	96	88	73	72	68	54.6619	32.7194	49.6153	136.997
1415	84	92	95	94	76	97	131	79	28.8285	45.1672	33.4581	107.454
1416	93	105	102	107	90	97	110	116	57.7211	46.704	37.4182	141.843
1417	113	77	109	97	89	85	89	95	48.0336	52.2364	33.4581	133.728
1418	105	87	109	56	81	105	97	100	29.8482	41.1716	34.8837	105.904
1419	143	103	113	106	100	101	97	100	61.2902	60.3812	57.6939	179.365
1420	97	111	113	104	109	93	85	111	62.6499	49.4702	47.8728	159.993
1421	132	121	114	103	112	113	93	105	56.1915	62.2254	65.2973	183.714
1422	121	98	113	100	103	89	106	95	52.6224	62.0717	45.0216	159.716
1423	105	119	114	105	110	89	81	116	52.6224	55.3099	63.8716	171.804
1424	117	107	108	99	99	117	102	105	50.243	41.94	65.1389	157.322
1425	108	107	96	112	99	113	102	116	63.4997	52.2364	39.0022	154.738
1426	82	77	112	102	78	109	72	90	28.8285	45.9356	45.0216	119.786
1427	103	96	96	99	103	97	114	95	38.516	39.9422	62.6044	141.063
1428	84	109	109	101	100	113	119	111	53.4722	56.5393	33.4581	143.47
1429	115	99	103	107	75	97	97	105	32.3976	45.1672	64.1884	141.753
1430	124	103	100	92	93	97	102	105	35.9667	45.9356	65.1389	147.041
1431	97	100	94	99	82	97	93	90	43.2748	38.8665	46.9224	129.064
1432	105	60	89	94	62	97	89	105	31.7177	33.0268	32.9829	97.7274
1433	108	94	106	111	125	77	68	105	59.4207	58.6908	48.3481	166.46
1434	139	105	115	109	79	122	93	116	65.5392	46.704	57.6939	169.937
1435	97	88	98	103	89	60	81	68	43.2748	34.2562	53.5754	131.106
1436	139	108	101	94	99	101	106	95	51.6027	51.1606	60.862	163.625
1437	97	123	112	103	94	113	114	105	62.6499	35.793	58.8027	157.246
1438	119	92	95	102	98	126	89	100	46.504	55.3099	41.8535	143.667
1439	93	101	102	94	72	113	106	111	32.3976	42.8621	46.9224	122.182
1440	69	116	113	98	110	101	85	95	61.8001	51.1606	31.7156	144.676
1441	102	110	108	115	111	97	93	84	61.8001	53.9268	52.1498	167.877
1442	99	93	87	98	69	101	85	100	46.504	37.9444	32.0325	116.481
1443	117	115	115	112	119	134	110	127	60.1005	56.5393	66.8813	183.521
1444	90	106	110	107	100	113	123	121	53.4722	53.9268	41.8535	149.253
1445	139	111	99	116	92	105	97	111	57.7211	55.3099	63.8716	176.903
1446	84	117	114	100	128	93	97	111	56.1915	52.2364	56.5851	165.013
1447	113	94	99	103	104	89	102	90	40.5555	60.9959	46.4472	147.999
1448	110	111	108	107	109	105	114	127	46.504	66.0673	53.5754	166.147
1449	119	115	104	100	118	105	97	121	63.4997	53.9268	58.8027	176.229
1450	102	117	103	108	84	122	106	116	48.0336	55.3099	45.972	149.316
1451	110	102	111	107	66	89	81	90	39.7057	41.94	58.8027	140.448
1452	113	97	114	107	63	113	89	105	58.5709	47.7797	33.7749	140.126
1453	88	95	100	74	61	77	97	79	28.9984	33.7952	37.4182	100.212
1454	82	98	104	115	49	101	119	90	32.7375	43.4768	40.9031	117.117
1455	113	105	106	110	101	101	106	111	54.6619	38.8665	66.5645	160.093
1456	128	61	100	102	77	101	119	105	30.1881	37.9444	57.0603	125.193
1457	97	78	96	83	75	89	106	84	33.7572	35.3319	33.7749	102.864
1458	103	119	104	94	94	89	93	111	34.0971	49.4702	65.6141	149.181
1459	105	113	105	104	105	109	102	132	58.9108	59.7665	40.4279	159.105
1460	139	118	113	109	108	89	110	121	63.1598	64.5305	58.8027	186.493
1461	115	100	90	102	78	89	110	95	62.8198	36.6337	39.7849	139.238
1462	128	107	109	103	85	113	106	111	64.3495	59.0072	52.3641	175.721
1463	97	107	99	104	100	101	93	90	63.1598	44.7695	43.978	151.907
1464	109	106	109	103	85	97	102	100	63.4997	59.0072	35.5919	158.099
1465	99	102	105	97	112	105	81	95	63.3297	52.9053	46.0745	162.31
1466	132	110	110	95	89	105	89	121	65.0293	63.0751	58.6536	186.758
1467	117	113	110	101	109	117	68	116	65.3692	59.0072	62.8467	187.223
1468	119	71	106	96	98	81	102	90	63.6696	40.7016	37.6884	142.06
1469	102	102	106	105	106	117	97	111	65.1992	46.8034	56.5571	168.56
1470	117	116	118	110	124	126	131	121	65.5392	65.1091	64.9432	195.591
1471	122	96	104	92	105	122	93	127	63.8396	50.8714	48.171	162.882
1472	108	94	98	96	74	117	123	90	64.8593	34.5997	33.4954	132.954
1473	110	102	97	104	93	89	76	95	64.0095	42.7355	41.8815	148.627
1474	119	91	95	110	100	105	110	105	64.6894	34.5997	60.7502	160.039
1475	110	87	107	107	94	105	97	95	62.9898	48.8374	59.5548	171.382
1476	110	102	111	106	102	109	114	116	64.1795	61.0411	50.2675	175.488
1477	121	102	96	109	83	105	81	100	64.5194	38.6676	54.4606	157.648
